# Supplementary material for: Preoperative ultrasound radiomics analysis for expression of multiple molecular biomarkers in mass type of breast ductal carcinoma in situ
Source: BMC Med Imaging. 2021 May 17;21:84. doi: 10.1186/s12880-021-00610-7 (PMC8130392; doi:10.1186/s12880-021-00610-7)
Supplement: Supplementary file 1 — Additional file 1. 5234 radiomics features matrix file. [file 12880_2021_610_MOESM1_ESM.xlsx]

## Sheet: radiomics features
ID	original_firstorder_10Percentile	original_firstorder_90Percentile	original_firstorder_Energy	original_firstorder_Entropy	original_firstorder_InterquartileRange	original_firstorder_Kurtosis	original_firstorder_Maximum	original_firstorder_MeanAbsoluteDeviation	original_firstorder_Mean	original_firstorder_Median	original_firstorder_Minimum	original_firstorder_Range	original_firstorder_RobustMeanAbsoluteDeviation	original_firstorder_RootMeanSquared	original_firstorder_Skewness	original_firstorder_TotalEnergy	original_firstorder_Uniformity	original_firstorder_Variance	original_glcm_Autocorrelation	original_glcm_JointAverage	original_glcm_ClusterProminence	original_glcm_ClusterShadeFeature	original_glcm_ClusterTendency	original_glcm_Contrast	original_glcm_Correlation	original_glcm_DifferenceAverage	original_glcm_DifferenceEntropy	original_glcm_DifferenceVariance	original_glcm_JointEnergy	original_glcm_JointEntropy	original_glcm_Imc1	original_glcm_Imc2	original_glcm_Idm	original_glcm_Idmn	original_glcm_Id	original_glcm_Idn	original_glcm_InverseVariance	original_glcm_MaximumProbability	original_glcm_SumAverage	original_glcm_SumEntropy	original_glcm_SumSquares	original_glrlm_ShortRunEmphasis	original_glrlm_LongRunEmphasis	original_glrlm_GrayLevelNonUniformity	original_glrlm_GrayLevelNonUniformityNormalized	original_glrlm_RunLengthNonUniformity	original_glrlm_RunLengthNonUniformityNormalized	original_glrlm_RunPercentage	original_glrlm_GrayLevelVariance
1	39	114	86733894	2.3328	38	8.5295	254	24.3081	75.5825	73	0	254	16.2909	82.6567	1.47866	86733894	0.239676	1119.41	13.8443	3.5365	354.496	24.4717	6.33516	0.985604	0.730119	0.522186	1.26589	0.696002	0.112157	3.80451	-0.352107	0.882542	0.773863	0.992789	0.781021	0.958895	0.369842	0.203038	7.07301	3.12552	1.83019	0.522064	12.9821	1150.34	0.212874	1663.95	0.290117	0.423415	2.26797
2	33	87	34643909	1.90162	26	8.49808	183	18.3346	59.4014	56	0	183	11.1065	65.1701	1.61337	34643909	0.335281	718.615	9.12602	2.91172	110.402	11.3508	3.60484	1.01341	0.560488	0.352987	0.981622	0.883742	0.223927	2.89794	-0.459661	0.901878	0.86561	0.989087	0.869669	0.965867	0.214082	0.368159	5.82344	2.51242	1.15456	0.367447	37.5971	520.754	0.247651	363.498	0.164551	0.256589	2.1696
3	15	76	98206428	1.96044	32	4.02737	168	18.868	43.2025	39	0	168	13.0748	49.5075	0.891076	98206428	0.297614	584.542	5.90512	2.25138	53.3066	6.08843	3.68762	0.34199	0.830161	0.323435	0.931646	0.229691	0.167634	3.09574	-0.41734	0.888104	0.840138	0.993203	0.84135	0.959827	0.307437	0.310166	4.50276	2.72554	1.0074	0.42876	29.6619	3440.23	0.268325	3039.24	0.219688	0.320031	1.18422
4	111	171	414092462	2.06531	31	3.62686	251	19.068	141.178	141	27	224	13.3072	143.255	0.135515	414092462	0.285318	590.745	27.5283	5.16761	45.3867	0.555596	3.6671	0.370719	0.816103	0.322547	0.973325	0.263655	0.160252	3.24787	-0.414502	0.90028	0.84332	0.996383	0.845218	0.971018	0.29336	0.297085	10.3352	2.84351	1.00945	0.426544	20.5945	1595.18	0.2529	1316.15	0.202387	0.312655	1.31882
5	42	95	127307704	1.83253	27	4.90451	185	16.88	64.5008	58	30	155	11.5614	68.068	1.30111	127307704	0.33153	472.895	5.02825	2.07837	41.1577	5.38763	3.12318	0.288805	0.830408	0.266828	0.871496	0.214698	0.212415	2.83106	-0.440254	0.888713	0.868773	0.994287	0.869969	0.966942	0.250167	0.375606	4.15675	2.52108	0.852996	0.416495	38.8373	1992.81	0.269491	1497.33	0.194299	0.268752	1.20163
6	31	104	233869527	2.2165	39	4.7144	236	23.3581	63.3078	57	1	235	16.5156	69.8636	0.985528	233869527	0.254919	873.048	10.6315	3.04886	134.891	11.8587	5.56225	0.218261	0.924448	0.195436	0.708236	0.177187	0.183212	3.05419	-0.616635	0.964738	0.904009	0.997896	0.904272	0.982371	0.188756	0.290577	6.09772	2.84983	1.44513	0.277746	80.8083	2033.41	0.213981	1283.09	0.125101	0.198101	1.96328
7	41	110	242072787	2.23063	34	3.92293	204	22.1171	77.7445	80	0	204	14.1509	83.1196	-0.290236	242072787	0.26048	864.652	14.4409	3.63125	98.6662	-2.27796	5.26953	0.249744	0.909373	0.243005	0.79218	0.184307	0.166798	3.20052	-0.560381	0.953398	0.879172	0.99696	0.879621	0.975761	0.237108	0.308169	7.26249	2.93477	1.37982	0.30908	55.0023	2033.3	0.233908	1471.75	0.152413	0.247859	1.55308
8	23	74	9146966	1.78881	23	7.66971	191	17.169	44.7995	38	8	183	10.0063	51.0342	1.9729	9146966	0.393372	597.49	5.93369	2.30473	74.1903	9.81378	3.21589	0.728464	0.629218	0.448833	1.24141	0.517405	0.237981	3.0866	-0.238956	0.731537	0.802153	0.989572	0.810829	0.952931	0.301689	0.452933	4.60945	2.4727	0.986089	0.521403	19.2599	324.701	0.249047	363.156	0.270081	0.369946	1.70029
9	4	60	16309218	1.6055	28	4.40208	135	17.5126	27.9887	23	0	135	12.25	35.8398	1.23749	16309218	0.395045	501.129	3.3597	1.65944	34.4051	6.23633	2.73488	0.311215	0.794643	0.27981	0.895613	0.226803	0.275112	2.54233	-0.387345	0.827193	0.863233	0.991731	0.865143	0.960579	0.25407	0.467633	3.31888	2.20729	0.761524	0.439048	54.4607	1041.98	0.297752	835.621	0.221505	0.275282	1.00598
10	19	54	50839792	1.42384	17	31.2207	211	11.5211	35.7376	33	1	210	7.27437	39.9685	3.72533	50839792	0.46803	320.302	4.21429	1.95213	67.2309	5.8635	1.9927	0.378828	0.679862	0.172736	0.630712	0.347301	0.378655	2.06978	-0.52399	0.87277	0.926025	0.996467	0.926707	0.984015	0.136843	0.575872	3.90425	1.90941	0.592881	0.302276	156.324	1485.51	0.307901	585.227	0.113069	0.152074	1.74462
11	12	74	303357668	1.9738	31	9.26703	249	20.1303	40.1616	35	0	249	12.9463	48.8578	1.8671	303357668	0.304942	774.128	5.58334	2.12337	170.779	16.4678	4.68195	0.383491	0.8483	0.234842	0.785216	0.325015	0.212604	2.85418	-0.54583	0.936563	0.892081	0.996714	0.892867	0.979472	0.204683	0.342459	4.24675	2.60708	1.26636	0.325828	86.1765	6778.41	0.247689	4395.09	0.150425	0.215367	1.92829
12	69	137	298677255	2.15907	39	2.77176	201	21.3403	102.129	101	40	161	15.4171	105.49	0.295382	298677255	0.255269	697.636	14.0947	3.60546	58.8162	2.40524	4.56865	0.187534	0.921109	0.186534	0.678964	0.1492	0.178038	2.98674	-0.614202	0.961258	0.906833	0.997116	0.906899	0.979285	0.185659	0.28056	7.21093	2.79559	1.18905	0.259972	90.3442	1253.14	0.239174	670.089	0.116259	0.194588	1.36086
13	19	47	14174818	1.217	13	5.48909	107	8.41561	31.4933	30	10	97	5.82444	33.3639	1.15584	14174818	0.501391	121.318	3.39206	1.78354	3.98313	0.149924	1.05045	0.206329	0.670602	0.204407	0.721585	0.161319	0.360783	1.98023	-0.345278	0.733824	0.897988	0.99208	0.898112	0.965977	0.202773	0.548249	3.56708	1.76996	0.314196	0.322445	70.2421	1062.4	0.386459	428.015	0.143794	0.216409	0.509989
14	24	109	76697875	2.40193	43	4.73783	229	27.0397	60.7321	53	1	228	18.3616	70.0507	1.21688	76697875	0.231173	1218.7	10.3317	2.91668	271.889	24.2085	7.67271	0.374216	0.906812	0.335927	0.972298	0.251914	0.134612	3.58021	-0.499571	0.947777	0.835865	0.996321	0.838096	0.969747	0.305461	0.275515	5.83336	3.18211	2.01173	0.408015	23.8398	977.8	0.189335	1159.1	0.209198	0.327799	2.64166
15	45	108	150657523	2.05769	34	3.49604	188	19.9505	74.9658	73	18	170	13.9094	79.1098	0.679004	150657523	0.281785	638.494	13.1726	3.49775	55.4389	5.11041	4.02129	0.268101	0.874796	0.252441	0.835393	0.200309	0.180644	3.05591	-0.504604	0.930021	0.875345	0.995899	0.876313	0.972123	0.239461	0.32465	6.9955	2.76219	1.07235	0.345427	39.2809	1503.59	0.245339	1051.01	0.160917	0.254112	1.35392
16	0	42	25615623	1.14119	24	36.9247	254	16.7821	16.9862	8	0	254	10.3636	32.114	4.75162	25615623	0.587371	742.777	2.76029	1.39659	655.884	40.6563	3.6986	0.459361	0.778845	0.199486	0.695679	0.417986	0.499987	1.75135	-0.44476	0.791593	0.918162	0.996822	0.919749	0.984654	0.141291	0.691672	2.79318	1.56791	1.03949	0.431225	319.842	1322.35	0.32996	857.579	0.204787	0.161285	2.66186
17	38	117	110199468	2.21076	42	3.18688	192	24.4982	70.718	65	19	173	17.9142	76.9824	0.861756	110199468	0.245757	925.254	12.5204	3.32404	112.014	12.142	6.04433	0.159886	0.948396	0.157945	0.626256	0.13338	0.189539	2.92637	-0.666807	0.971904	0.921222	0.997543	0.921351	0.982472	0.156246	0.280738	6.64807	2.76055	1.55105	0.275613	124.87	644.021	0.204694	395.434	0.11835	0.168957	1.93957
18	78	154	870409452	2.31585	43	3.20476	227	24.5149	116.757	114	45	182	17.929	120.611	0.449533	870409452	0.230974	914.821	18.9803	4.1928	114.849	5.75877	5.86041	0.257444	0.915808	0.195089	0.709399	0.216528	0.161868	3.16032	-0.633255	0.971341	0.906913	0.997114	0.907414	0.98092	0.179592	0.239512	8.3856	2.94955	1.52946	0.226745	75.2771	2436.62	0.214563	1303.7	0.106709	0.189261	1.78778
19	31	64	28171445	1.26105	17	4.5958	132	10.6007	46.41	45	13	119	7.31097	48.3757	0.922543	28171445	0.489337	186.326	5.86708	2.36838	6.025	1.25545	1.21697	0.185488	0.735035	0.181647	0.67993	0.149849	0.370353	1.97874	-0.403861	0.783736	0.909561	0.995004	0.90979	0.974118	0.178535	0.547445	4.73675	1.78538	0.350615	0.316912	100.615	856.183	0.370044	346.494	0.13896	0.191622	0.591708
20	13	56	38018238	1.61994	20	37.8681	255	15.3388	34.0121	30	0	255	8.6158	43.1266	4.67044	38018238	0.385018	703.076	4.42301	1.89219	557.546	33.7173	4.0578	0.687359	0.709858	0.222075	0.708787	0.634578	0.286869	2.3577	-0.52271	0.894477	0.910919	0.99616	0.911803	0.983394	0.162877	0.433264	3.78438	2.16103	1.18629	0.265878	110.841	1160.17	0.308065	462.067	0.113274	0.182489	2.35945
21	24	57	7982351	1.29588	18	3.87654	110	10.6802	39.0742	37	12	98	7.60051	41.3081	0.839356	7982351	0.503265	179.568	4.60017	2.08944	4.88258	0.437022	1.14143	0.20383	0.695793	0.201309	0.723781	0.161387	0.379187	2.0539	-0.363983	0.764889	0.899598	0.99218	0.899766	0.966509	0.199102	0.58736	4.17888	1.84405	0.336316	0.32886	57.7912	340.378	0.334382	154.825	0.145261	0.217775	0.663877
22	44	124	125038289	2.31537	48	4.80471	240	26.1378	80.5327	75	16	224	19.3312	86.8262	0.970995	125038289	0.226768	1053.27	15.5777	3.7391	195.217	14.5631	6.69555	0.308093	0.911979	0.20921	0.737167	0.262081	0.157152	3.17894	-0.623703	0.970473	0.902125	0.997256	0.902676	0.981544	0.187808	0.278873	7.47819	2.96893	1.75091	0.282122	58.6913	710.684	0.211956	429.189	0.121245	0.202505	2.00362
23	13	50	10367071	1.48092	17	6.06384	113	12.1713	28.8339	24	4	109	7.59728	33.1673	1.62558	10367071	0.409902	268.675	3.08934	1.62048	20.3947	3.73651	2.03493	0.181501	0.835872	0.181338	0.673428	0.14666	0.302831	2.20006	-0.4898	0.867123	0.909347	0.99302	0.909358	0.969781	0.181196	0.444118	3.24096	2.01812	0.554109	0.26967	69.7667	646.718	0.350752	236.528	0.121068	0.195299	0.732214
24	20	78	140526033	1.96752	29	8.24689	254	18.1976	48.9542	47	0	254	12.1463	54.746	1.23413	140526033	0.303064	600.609	6.95181	2.48511	79.8112	6.50289	3.58233	0.478184	0.764202	0.353769	1.00387	0.345209	0.16679	3.15555	-0.38812	0.874238	0.832678	0.996315	0.834844	0.97117	0.310099	0.28884	4.97022	2.73953	1.01513	0.432134	24.4845	4202.31	0.271801	3599.79	0.21759	0.329169	1.40963
25	12	55	34036267	1.54876	21	5.05214	130	13.7575	29.6889	25	0	130	9.32761	34.7124	1.29308	34036267	0.388979	323.519	3.34493	1.68362	21.1038	3.68216	2.21239	0.171097	0.85583	0.169605	0.650651	0.140322	0.294515	2.24864	-0.525974	0.889427	0.915347	0.995382	0.915447	0.975797	0.168298	0.419706	3.36724	2.07339	0.595871	0.277222	117.576	1625.49	0.321483	652.789	0.119751	0.1797	0.834647
26	46	85	119372845	1.51159	19	8.07682	189	12.7457	64.1027	61	31	158	8.36405	66.4357	1.66149	119372845	0.453494	304.544	4.81953	2.09089	30.3262	3.6964	2.00816	0.217298	0.804394	0.20846	0.749975	0.171582	0.336669	2.33179	-0.442272	0.851168	0.896653	0.995674	0.897236	0.974065	0.200794	0.549058	4.18177	2.10556	0.556364	0.379905	69.3243	1726.09	0.300662	995.695	0.163825	0.212508	1.00313
27	50	103	210571619	1.94285	27	11.9461	254	18.2537	74.6363	70	0	254	11.3617	79.1303	2.09471	210571619	0.336764	691.036	13.1114	3.49943	176.527	15.7489	3.99747	0.53632	0.76215	0.374501	1.03475	0.386335	0.192955	3.13377	-0.367684	0.856562	0.824676	0.995929	0.827263	0.969623	0.321226	0.365556	6.99887	2.6826	1.13345	0.443612	22.5626	3020.25	0.260474	2851.6	0.229396	0.343275	1.82425
28	69	142	541131055	2.316	38	4.61979	254	23.4172	103.353	100	18	236	15.8702	107.754	0.820825	541131055	0.241096	929.217	22.7863	4.6284	148.483	10.3305	5.79754	0.340738	0.888724	0.302569	0.935801	0.24307	0.14042	3.45595	-0.497699	0.943622	0.852501	0.997227	0.854558	0.975025	0.273854	0.257996	9.25679	3.07774	1.53457	0.380086	27.9739	3019.53	0.221198	2704.22	0.185953	0.292925	1.83306
29	8	68	56356824	1.85769	33	8.12993	230	19.5775	35.4506	31	0	230	13.8775	43.6364	1.53986	56356824	0.318263	647.398	4.74281	1.94246	129.601	12.8587	4.07124	0.192575	0.909563	0.178708	0.682945	0.158374	0.238394	2.62116	-0.584001	0.938089	0.911928	0.998112	0.912397	0.983849	0.17114	0.366865	3.88491	2.42135	1.06595	0.26967	114.538	1452.81	0.270216	711.744	0.123633	0.181142	1.54952
30	46	124	278693896	2.38592	39	3.34014	214	24.3232	86.3969	85	1	213	16.6161	91.8036	0.259971	278693896	0.22599	963.472	17.2159	3.96646	123.806	3.07859	6.17793	0.245485	0.92345	0.229706	0.78503	0.190249	0.145683	3.3442	-0.591732	0.968175	0.886508	0.997049	0.886906	0.977152	0.222629	0.259517	7.93291	3.09417	1.60585	0.288667	41.6349	1628.52	0.212214	1102.76	0.136501	0.232188	1.88897
31	58	124	85710086	2.08906	31	6.26117	242	20.7495	87.1315	82	0	242	13.6937	91.4527	1.27726	85710086	0.289005	771.687	16.8578	3.9911	97.2074	10.2328	4.42073	0.705177	0.724575	0.357159	1.02508	0.570643	0.174657	3.23072	-0.438243	0.907076	0.84529	0.99411	0.848369	0.969522	0.270638	0.276873	7.98221	2.79357	1.28148	0.408678	29.3472	736.435	0.235041	628.143	0.190645	0.302742	1.96344
32	35	93	26296707	1.97406	31	5.0803	197	18.7544	61.1983	57	8	189	12.9979	65.8035	1.07157	26296707	0.30304	584.875	9.52973	2.95775	63.6946	6.91879	3.57001	0.444528	0.778148	0.39868	1.04459	0.274065	0.155913	3.25226	-0.338561	0.841268	0.805245	0.993231	0.808037	0.956205	0.36106	0.263399	5.91551	2.77051	1.00363	0.48065	15.5061	627.618	0.264043	668.344	0.26257	0.390622	1.27523
33	15	65	98068941	1.72215	24	5.14571	149	15.3085	37.1511	34	3	146	10.2044	42.3208	1.21312	98068941	0.35951	410.842	4.67516	2.00592	35.3472	4.5676	2.77135	0.165588	0.887169	0.161991	0.635543	0.137082	0.274458	2.4389	-0.577517	0.924797	0.919364	0.995539	0.919601	0.976922	0.158866	0.440629	4.01184	2.26545	0.734235	0.272451	162.424	2613.97	0.285458	1165.07	0.116882	0.166957	1.03705
34	6	38	5432045	1.15383	16	15.0034	180	11.0043	21.2846	18	0	180	7.00783	26.6716	2.55371	5432045	0.540219	258.34	2.14212	1.37373	19.5325	3.50068	1.37495	0.355043	0.589186	0.232145	0.847014	0.299051	0.423237	1.91544	-0.304782	0.695177	0.895479	0.994892	0.899275	0.975431	0.167956	0.61552	2.74746	1.61644	0.432497	0.42326	92.1404	567.243	0.35899	301.766	0.188187	0.205474	0.961444
35	21	60	7581147	1.50811	20	3.54803	100	12.2782	40.4246	39	4	96	8.55539	43.3725	0.569649	7581147	0.423793	247.032	4.79724	2.1012	9.97696	0.874043	1.70559	0.176997	0.811321	0.176869	0.664234	0.143943	0.320921	2.23941	-0.487101	0.86905	0.911579	0.993193	0.911587	0.970525	0.176756	0.522427	4.2024	2.06211	0.470646	0.30045	69.1421	264.05	0.329798	108.028	0.127222	0.198325	0.685056
36	19	112	199121969	2.48838	45	5.15763	235	29.2854	59.8693	51	0	235	19.3368	71.1673	1.32206	199121969	0.216642	1480.45	10.7507	2.90248	473.45	38.4804	9.58028	0.275307	0.944121	0.260924	0.846393	0.202913	0.139742	3.50686	-0.588077	0.971076	0.870975	0.997283	0.871851	0.976387	0.249128	0.272448	5.80496	3.2138	2.4639	0.354136	43.4718	1896.16	0.183329	1874.76	0.170514	0.262699	2.97583
37	0	85	109346370	2.12543	52	7.484	254	29.6252	37.9582	29	0	254	22.0326	54.098	1.65671	109346370	0.293848	1485.77	6.50224	2.14191	559.202	43.6712	8.12936	0.471573	0.890299	0.295288	0.931274	0.378324	0.215648	3.11387	-0.528366	0.941498	0.864633	0.996537	0.867158	0.976271	0.24188	0.413831	4.28382	2.76095	2.15023	0.457854	118.677	2053.46	0.206828	2531.26	0.238104	0.265008	2.83021
38	63	126	793455983	2.09664	32	5.00659	255	20.3124	93.4662	91	31	224	13.9971	97.0826	0.917598	793455983	0.278341	689.101	11.7014	3.26545	93.7616	7.48327	4.38313	0.230079	0.900091	0.209635	0.737985	0.183695	0.189875	2.98032	-0.571545	0.950788	0.896717	0.997774	0.896923	0.981065	0.203969	0.324188	6.5309	2.76415	1.1533	0.281304	57.7766	4262.65	0.241088	2404.35	0.128174	0.210267	1.59716
39	25	87	253427992	2.02785	33	8.76999	238	19.3525	56.1593	55	0	238	13.8661	61.5867	1.19042	253427992	0.284943	639.056	8.62368	2.76833	118.709	7.76626	4.10729	0.267292	0.877662	0.1913	0.692348	0.228691	0.203491	2.83545	-0.595361	0.951891	0.909108	0.997622	0.909368	0.983023	0.177481	0.306302	5.53667	2.64772	1.09365	0.252192	79.6928	3125.66	0.252785	1457.48	0.111316	0.184903	1.73928
40	8	85	169236172	2.16168	43	4.43383	254	24.6719	43.6223	39	0	254	18.0203	53.4711	0.970561	169236172	0.254181	956.251	6.47907	2.29155	119.821	12.4358	5.49964	0.588127	0.80672	0.446856	1.16234	0.378121	0.128422	3.53573	-0.360647	0.878973	0.788551	0.995383	0.794094	0.963561	0.365359	0.248973	4.58309	2.95591	1.52194	0.548882	20.2599	5542.59	0.232939	7620.39	0.3066	0.401712	1.6892
41	62	146	778033864	2.4831	46	3.54684	254	27.0222	101.808	99	0	254	19.1314	107.298	0.584987	778033864	0.209359	1148.18	22.9545	4.60543	181.273	10.4472	7.33045	0.352553	0.908219	0.278087	0.883942	0.271877	0.126448	3.57899	-0.55808	0.966683	0.866352	0.997265	0.867418	0.977205	0.254989	0.214523	9.21086	3.24899	1.92075	0.344309	32.341	3419.47	0.18942	3058.16	0.161641	0.266906	2.35838
42	30	83	141400595	1.75515	33	2.83345	181	17.2297	57.2701	58	11	170	13.2334	60.9181	0.335608	141400595	0.337116	431.144	8.61399	2.83501	17.8946	1.53186	2.54106	0.234188	0.831131	0.197361	0.745476	0.193282	0.244969	2.58975	-0.521693	0.913034	0.904808	0.996497	0.906104	0.978443	0.176565	0.35298	5.67001	2.3352	0.693811	0.395902	110.158	1996.23	0.274983	1293.31	0.17071	0.190162	1.04946
43	36	68	64126627	1.39907	15	6.81369	159	10.5947	51.6549	50	6	153	6.88036	53.6466	1.19306	64126627	0.432892	209.725	6.92791	2.57434	9.86697	1.3497	1.44799	0.245314	0.708893	0.238972	0.795899	0.18448	0.285807	2.26926	-0.350791	0.773431	0.881148	0.995109	0.881543	0.970216	0.233691	0.368966	5.14868	2.01383	0.423325	0.3438	46.551	1996.48	0.368903	918.415	0.15764	0.244244	0.659564
44	16	56	41359230	1.56018	20	7.7187	182	12.8345	33.5145	30	0	182	8.7161	37.5934	1.51958	41359230	0.390744	290.044	3.83526	1.84342	23.0417	2.93704	2.03203	0.283756	0.754817	0.245906	0.842697	0.220139	0.257186	2.49414	-0.395069	0.833042	0.880718	0.995726	0.882168	0.973067	0.223202	0.406381	3.68683	2.19755	0.578946	0.347927	46.1798	2328.53	0.332099	1134.7	0.154045	0.239288	0.871034
45	31	120	466758613	2.51863	47	3.67463	254	27.6721	74.9995	74	0	254	18.9968	82.9078	0.408197	466758613	0.202339	1248.78	14.2097	3.53419	190.562	7.64411	7.46881	0.592248	0.852916	0.454044	1.14187	0.370966	0.0925492	3.95396	-0.426401	0.931969	0.784817	0.995325	0.789696	0.962948	0.379096	0.170255	7.06839	3.37412	2.01526	0.501934	14.5155	5516.04	0.197373	8404.52	0.280225	0.411207	2.12887
46	79	150	286766079	2.24381	34	3.19495	229	21.733	113.283	113	30	199	14.8455	116.654	0.123683	286766079	0.253873	775.095	17.5866	4.04668	83.7514	0.926378	5.07361	0.229738	0.913327	0.22731	0.763583	0.173998	0.166315	3.19378	-0.575177	0.958647	0.886588	0.9972	0.886747	0.977291	0.225213	0.311385	8.09336	2.95629	1.32584	0.287568	50.5011	1117.66	0.225074	749.272	0.140169	0.234898	1.58873
47	23	74	41553933	1.76165	27	18.1952	254	16.2202	46.1742	42	4	250	11.5545	50.9508	2.14541	41553933	0.352874	463.925	6.21482	2.3643	80.8209	6.30049	2.83976	0.340211	0.785638	0.211159	0.724858	0.29337	0.255154	2.57548	-0.517702	0.909988	0.901683	0.997599	0.901983	0.982982	0.19119	0.431738	4.7286	2.37776	0.794992	0.271538	58.3236	920.416	0.277241	436.512	0.124214	0.207378	1.46955
48	11	39	35859178	1.15935	14	71.7478	254	10.4669	22.7952	19	0	254	6.11024	28.631	6.01607	35859178	0.54001	300.109	2.27783	1.38735	96.7777	8.60796	1.84274	0.430398	0.621113	0.144064	0.537766	0.408921	0.469249	1.67078	-0.54008	0.839753	0.941369	0.997578	0.941744	0.989161	0.109522	0.651229	2.7747	1.55234	0.568284	0.296262	352.741	1917.73	0.360528	627.206	0.112999	0.1217	1.91085
49	18	50	68084914	1.33025	16	5.87295	130	10.136	32.7132	31	0	130	6.92573	35.3394	1.16364	68084914	0.471225	178.723	3.64571	1.82942	8.49113	0.894914	1.36847	0.172733	0.775564	0.171826	0.656132	0.141537	0.353938	2.04475	-0.450735	0.828161	0.914178	0.995335	0.914238	0.97547	0.171032	0.540688	3.65883	1.86951	0.385301	0.297059	108.266	3532.45	0.363794	1315.63	0.128147	0.178018	0.626044
50	2	68	81620945	1.69592	36	4.62141	170	21.4521	28.0078	19	0	170	14.9415	39.1321	1.35862	81620945	0.394469	746.883	3.98082	1.72238	90.7155	13.443	4.1575	0.100605	0.952658	0.0997827	0.463894	0.0898815	0.355621	2.16683	-0.710217	0.951879	0.950191	0.99799	0.950246	0.987539	0.0990633	0.546288	3.44475	2.06355	1.06453	0.258278	809.218	1355.23	0.24158	680.59	0.112099	0.10519	1.48697
51	23	53	11468515	1.16977	15	5.28472	124	9.48419	36.6177	34	5	119	6.48143	38.6382	1.09369	11468515	0.565833	152.053	4.19259	2.00006	5.12366	0.533606	0.983015	0.213668	0.642319	0.211657	0.740366	0.166404	0.422894	1.95675	-0.309529	0.701844	0.894373	0.991798	0.894507	0.964772	0.209897	0.631974	4.00012	1.73649	0.299171	0.346926	55.5181	630.536	0.356881	295.76	0.157878	0.229986	0.604483
52	13	66	179943856	1.77962	24	10.0005	254	17.3789	33.7521	25	0	254	10.9781	41.2424	2.07516	179943856	0.349381	561.736	4.30436	1.83654	89.0919	11.9294	3.96409	0.238218	0.886605	0.147167	0.587346	0.215634	0.28188	2.42066	-0.637838	0.945658	0.930714	0.998397	0.930897	0.988108	0.135493	0.426567	3.67309	2.27424	1.05058	0.282071	261.98	4007.71	0.264828	1855.74	0.11626	0.143644	1.67439
53	22	74	176733854	1.83146	25	6.95039	178	17.1124	45.2324	40	0	178	10.7735	50.9735	1.64926	176733854	0.364442	552.332	6.22891	2.33376	81.2204	9.86921	3.49122	0.361424	0.812337	0.320851	0.961687	0.250823	0.225565	2.95847	-0.382801	0.855781	0.843608	0.994507	0.845934	0.96479	0.288982	0.426403	4.66753	2.56718	0.963162	0.410816	30.6888	5458.55	0.260382	4582.74	0.204708	0.306833	1.43956
54	37	126	326606778	2.49519	47	3.59333	233	28.0861	76.7091	71	4	229	19.7927	84.4286	0.818661	326606778	0.208774	1243.9	14.6474	3.5706	221.072	16.9647	7.93176	0.338799	0.917972	0.31444	0.932853	0.232828	0.119849	3.65234	-0.531725	0.960821	0.845216	0.99666	0.846765	0.971598	0.293832	0.223588	7.1412	3.28602	2.06764	0.397782	26.7861	2696.31	0.188656	3105.13	0.202812	0.311236	2.39772
55	34	127	580969986	2.4742	48	3.35053	235	28.1609	75.0644	70	9	226	19.9558	83.0261	0.791362	580969986	0.209972	1258.67	14.4024	3.52697	211.011	17.0027	8.08144	0.230104	0.944602	0.192458	0.702682	0.190925	0.150419	3.31463	-0.658467	0.979702	0.906147	0.997854	0.90639	0.982711	0.184485	0.245295	7.05394	3.11058	2.07789	0.270755	85.3949	2932.71	0.181786	2094.74	0.122161	0.191472	2.57594
56	22	120	626291380	2.52357	49	4.07639	235	30.8211	62.8346	53	0	235	21.2455	74.0276	1.13901	626291380	0.212663	1531.9	11.5149	3.02497	385.191	33.4816	9.80057	0.342501	0.932433	0.311153	0.934266	0.237349	0.128954	3.66505	-0.545475	0.964247	0.847552	0.99663	0.849438	0.971948	0.285665	0.273603	6.04993	3.29457	2.53577	0.393523	33.9641	5932.33	0.172632	7387.48	0.198236	0.300392	3.03927
57	57	127	82520600	2.27918	35	6.54998	254	23.1037	88.8692	84	0	254	14.9507	94.1268	1.27446	82520600	0.253121	962.106	17.6405	4.05475	160.535	13.3626	5.51973	0.721844	0.768113	0.37356	1.05684	0.577083	0.146086	3.49483	-0.446297	0.92563	0.837846	0.994838	0.841181	0.97061	0.282659	0.252863	8.10949	3.01879	1.56039	0.418204	23.5656	626.546	0.210376	625.672	0.200403	0.318123	2.55894
58	3	48	70176547	1.3655	25	4.01659	132	13.9502	24.4358	22	0	132	10.2378	30.1223	0.882021	70176547	0.442515	310.247	2.76776	1.53947	13.6962	2.8057	1.74578	0.154585	0.837231	0.152541	0.615285	0.130175	0.347241	2.02006	-0.512327	0.863424	0.923934	0.995831	0.92406	0.978245	0.150851	0.50635	3.07893	1.86017	0.475092	0.273643	163.805	4378.44	0.361013	1481.07	0.116291	0.156868	0.639819
59	26	94	93000148	2.11185	36	6.43354	223	23.0093	54.2412	47	8	215	15.2984	62.2483	1.62184	93000148	0.301711	932.742	8.63228	2.69637	201.477	20.3333	5.61382	0.166674	0.942008	0.165387	0.640312	0.137366	0.2382	2.82728	-0.642214	0.963427	0.917435	0.997968	0.917521	0.983473	0.16426	0.416615	5.39274	2.65791	1.44512	0.258569	109.283	789.506	0.190379	518.671	0.115221	0.173691	2.72673
60	31	62	42481408	1.13434	17	4.37976	106	10.0276	45.5151	44	18	88	7.08579	47.2824	0.978537	42481408	0.530424	164.004	5.70529	2.3397	4.62396	1.2431	1.07378	0.149458	0.755232	0.145925	0.597552	0.126488	0.430348	1.74491	-0.44311	0.784866	0.927391	0.994281	0.927616	0.975763	0.142929	0.609635	4.6794	1.58783	0.30581	0.316225	181.744	1202.34	0.399923	427.927	0.131547	0.157694	0.496691
61	31	60	32932156	1.091	14	15.8398	189	9.96329	44.357	41	9	180	6.07745	46.7811	2.68082	32932156	0.597316	220.931	5.39095	2.27828	15.2462	2.86557	1.16264	0.361082	0.525043	0.230963	0.840379	0.305594	0.47826	1.84901	-0.267454	0.645863	0.896868	0.994813	0.900711	0.975636	0.164365	0.672613	4.55656	1.54927	0.380931	0.456868	105.318	995.1	0.332556	616.604	0.204692	0.197119	1.02779
62	16	50	37234650	1.35895	18	7.88485	161	10.9206	32.8717	32	2	159	7.72112	35.893	1.1965	37234650	0.460516	207.758	3.65009	1.82603	12.466	1.31903	1.47299	0.210237	0.750082	0.189332	0.719451	0.172899	0.340121	2.13652	-0.423376	0.821073	0.907343	0.99588	0.908137	0.976599	0.176898	0.521671	3.65207	1.91493	0.420807	0.381806	91.5112	1911.17	0.347735	876.369	0.155885	0.189745	0.747963
63	25	72	64283050	1.63851	24	3.70035	142	14.8372	45.1801	42	11	131	10.6563	48.8537	0.927124	64283050	0.39581	345.442	5.99637	2.34151	18.1957	2.33291	2.22046	0.165739	0.860801	0.165418	0.640914	0.137012	0.306411	2.35862	-0.542065	0.906602	0.917323	0.995522	0.917344	0.976375	0.165138	0.498085	4.68302	2.19179	0.59655	0.262509	93.4725	1341.3	0.283296	566.745	0.114025	0.175744	0.974529
64	19	91	332018165	2.20542	37	4.30315	235	22.7399	52.7105	50	0	235	15.7509	60.1857	0.844304	332018165	0.250259	843.923	8.27875	2.64283	116.456	9.83402	5.38994	0.213043	0.923938	0.192466	0.705826	0.173745	0.176364	3.04669	-0.616683	0.964909	0.905116	0.997959	0.905386	0.982619	0.186691	0.286206	5.28565	2.8421	1.40075	0.260151	69.662	3949.39	0.219991	2193.75	0.115142	0.195475	1.80628
65	57	124	685611343	2.10959	35	4.21095	248	21.2848	87.5521	82	0	248	15.0779	91.622	0.905264	685611343	0.274614	729.223	17.3315	4.0279	87.7869	8.55671	4.63403	0.203995	0.915593	0.198858	0.720872	0.162268	0.193155	2.96772	-0.586943	0.954776	0.901069	0.997985	0.901325	0.981959	0.195216	0.289227	8.0558	2.75568	1.20951	0.291822	72.7729	3807.99	0.229905	2278.76	0.130017	0.20268	1.65239
66	2	36	18624762	0.93523	18	12.4535	179	11.5366	16.0589	12	0	179	7.93405	22.521	2.29649	18624762	0.642698	249.309	1.83074	1.26417	16.0037	3.09055	1.12102	0.190619	0.70926	0.120379	0.538005	0.175686	0.580308	1.40756	-0.482362	0.766423	0.946428	0.997269	0.948561	0.987325	0.083994	0.74609	2.52835	1.24143	0.327909	0.408288	476.234	1327.36	0.341174	672.316	0.170677	0.10543	1.02861
67	21	90	88685570	2.15243	33	12.1072	255	21.279	56.5836	56	0	255	14.4369	63.9863	1.82099	88685570	0.270888	892.544	8.89144	2.76252	317.419	19.1353	5.55027	0.510563	0.831366	0.213116	0.722201	0.461178	0.200036	2.9626	-0.615059	0.960728	0.908076	0.996926	0.909044	0.983477	0.169915	0.351289	5.52503	2.73814	1.51521	0.270666	98.0556	871.562	0.215366	516.497	0.11633	0.185841	2.3368
68	22	85	435135753	2.09548	32	5.30027	203	20.3589	51.8177	48	0	203	13.7736	58.3974	1.22141	435135753	0.284052	725.188	7.87158	2.59341	110.948	11.1636	4.77369	0.190431	0.923199	0.189335	0.695262	0.15279	0.200815	2.92615	-0.598706	0.956641	0.905442	0.997679	0.905515	0.981076	0.188377	0.33894	5.18681	2.73227	1.24103	0.263348	71.8219	5891.29	0.240041	3113.87	0.120232	0.192665	1.67862
69	42	88	76653673	1.6728	23	4.90793	167	14.4234	64.0299	61	21	146	10.0145	66.7326	0.998208	76653673	0.377006	353.413	9.90643	3.05919	24.0002	2.81157	2.35081	0.159857	0.872184	0.158264	0.625995	0.133224	0.293252	2.36042	-0.564841	0.915677	0.921028	0.996806	0.921134	0.980239	0.156869	0.479115	6.11839	2.19656	0.627667	0.271382	109.054	814.824	0.28087	344.108	0.110888	0.168681	1.05055
70	11	71	91637970	1.92041	31	4.71347	178	18.9328	40.2194	38	0	178	12.883	47.1388	0.937031	91637970	0.303059	604.461	5.45831	2.14234	62.4541	6.95483	3.68525	0.210566	0.891714	0.205466	0.729027	0.164641	0.210836	2.76513	-0.552117	0.933167	0.897777	0.996768	0.898098	0.977227	0.201178	0.340736	4.28468	2.54508	0.973954	0.303716	85.5831	2287.76	0.263926	1278.05	0.135464	0.210269	1.29201
71	28	102	22784904	2.20033	34	3.88366	182	21.7746	62.099	59	7	175	14.6872	68.2674	0.855563	22784904	0.264837	804.157	10.1103	2.97807	105.05	9.17194	5.19513	0.229913	0.915165	0.227386	0.771844	0.175786	0.176817	3.13695	-0.567639	0.95578	0.886559	0.996466	0.886728	0.974763	0.225176	0.319271	5.95615	2.90006	1.35626	0.299101	37.0673	265.556	0.221999	177.908	0.142811	0.244375	1.74945
72	16	94	70685389	2.30353	42	9.74704	254	26.1908	51.1939	44	0	254	17.4788	62.3254	1.88784	70685389	0.240474	1263.64	8.33722	2.5726	536.962	38.1335	7.59244	0.716797	0.827205	0.400077	1.07871	0.546003	0.133612	3.54564	-0.451836	0.928368	0.823609	0.994723	0.827189	0.968292	0.308916	0.261982	5.14521	3.07512	2.07731	0.441534	25.2029	1272.86	0.204957	1518.04	0.227801	0.339836	2.66128
73	42	120	149817456	2.17474	34	3.93608	226	23.0549	74.1195	68	13	213	15.6765	79.8449	1.02237	149817456	0.268053	881.512	13.3534	3.46551	117.633	12.6623	5.55092	0.176354	0.938316	0.17392	0.662485	0.143983	0.199186	2.9484	-0.634855	0.965743	0.913283	0.998255	0.913443	0.984207	0.171816	0.364431	6.93102	2.76531	1.43182	0.276914	94.3006	922.326	0.216443	535.339	0.117426	0.181319	1.93858
74	31	78	68132636	1.74734	22	6.73569	201	14.9224	53.472	51	6	195	9.78036	57.1588	1.25817	68132636	0.360568	407.866	7.58779	2.6494	39.1066	4.153	2.56265	0.288921	0.79625	0.275653	0.868248	0.208719	0.227502	2.74452	-0.405384	0.859591	0.8635	0.996489	0.864327	0.972554	0.26459	0.326155	5.29879	2.44394	0.712892	0.394298	33.2686	1653.46	0.285487	1130.14	0.183524	0.278172	1.17488
75	55	127	254615358	2.20585	39	3.62449	254	22.1825	89.8224	88	0	254	16.2855	93.9473	0.535396	254615358	0.248521	758.029	18.0473	4.11146	81.1437	4.99807	4.88215	0.3093	0.880821	0.234526	0.808991	0.251296	0.163569	3.16942	-0.560023	0.954368	0.888837	0.99758	0.889976	0.980859	0.2089	0.261615	8.22291	2.88457	1.29786	0.279007	45.7753	1466.31	0.226828	863.982	0.126582	0.223291	1.6409
76	25	118	334637115	2.44277	46	2.81976	212	27.2056	66.8917	64	0	212	19.6021	75.0234	0.451483	334637115	0.207873	1154.01	11.9886	3.19436	148.048	9.9464	7.35358	0.21487	0.94319	0.210279	0.740281	0.167388	0.137967	3.34921	-0.626302	0.974685	0.89532	0.997384	0.895624	0.979014	0.206282	0.225892	6.38872	3.12119	1.89211	0.266526	60.2829	2622.95	0.205467	1738.52	0.126709	0.215023	1.89818
77	37	112	212070412	2.27416	37	3.13948	199	23.1932	71.1977	68	0	199	16.1997	76.9541	0.520291	212070412	0.242125	852.818	12.5751	3.35844	90.8064	6.02481	5.44293	0.258845	0.909134	0.248368	0.823231	0.19393	0.153686	3.28119	-0.551971	0.956022	0.876864	0.996032	0.877551	0.97252	0.239301	0.285958	6.71687	3.00071	1.42544	0.345164	40.4582	1953.94	0.21837	1509.07	0.159446	0.250056	1.64324
78	33	65	37738564	1.14024	18	3.30138	103	10.1077	47.0462	45	16	87	7.47421	48.6726	0.709369	37738564	0.504901	155.68	5.90687	2.38538	3.01784	0.843363	1.02197	0.154671	0.73652	0.15416	0.611178	0.129113	0.396813	1.76574	-0.423242	0.773195	0.922971	0.994055	0.923005	0.974319	0.153712	0.558482	4.77076	1.60902	0.294161	0.317672	165.416	1092.48	0.410275	389.758	0.135608	0.166996	0.457232
79	23	62	102552456	1.46518	20	7.13079	167	12.5141	40.3683	37	2	165	8.44303	43.6294	1.51591	102552456	0.462289	273.929	4.98791	2.1529	14.7652	1.92084	1.71328	0.301631	0.700567	0.225624	0.813461	0.247609	0.342433	2.33387	-0.403226	0.822631	0.894363	0.994322	0.896584	0.972732	0.187046	0.552377	4.30581	2.04665	0.503727	0.391853	94.2107	3358.15	0.298849	1977.63	0.168789	0.207007	1.05002
80	37	117	144183711	2.35169	40	3.25242	199	24.2341	75.28	73	1	198	16.603	81.3765	0.459458	144183711	0.230403	955.058	13.7656	3.51243	112.2	5.85406	5.96061	0.246959	0.92025	0.242318	0.790815	0.182911	0.148015	3.3265	-0.57752	0.962926	0.879305	0.996207	0.879615	0.973127	0.238257	0.273318	7.02485	3.06659	1.55189	0.305043	48.2869	1133.51	0.20839	886.893	0.149324	0.249552	1.84956
81	55	125	249844741	2.04795	36	4.23133	227	22.2362	83.6446	76	32	195	15.5018	88.2782	1.16148	249844741	0.3023	796.622	9.33158	2.87038	97.345	12.4291	4.79699	0.427014	0.836439	0.383689	1.03283	0.269926	0.170657	3.2954	-0.385569	0.880499	0.812484	0.994833	0.815215	0.962022	0.347276	0.339425	5.74076	2.82636	1.306	0.501188	21.1539	2747.16	0.230845	3452.05	0.273087	0.368653	1.70379
82	45	101	137552615	1.91529	30	3.91524	173	18.0592	70.3886	66	19	154	12.5976	74.0224	0.883077	137552615	0.31806	524.758	11.8739	3.32599	44.8779	5.08938	3.43573	0.1888	0.895639	0.187465	0.691384	0.151758	0.229264	2.72461	-0.567246	0.938161	0.906401	0.996227	0.90649	0.976585	0.186297	0.404329	6.65197	2.53199	0.906133	0.26596	67.3002	1286.36	0.25971	634.245	0.120945	0.197469	1.20656
83	27	110	318974880	2.3316	42	4.89888	235	25.7652	63.2444	57	9	226	18.3119	71.1289	1.11666	318974880	0.237848	1059.46	10.8815	3.04064	205.393	17.2876	6.82559	0.281706	0.920649	0.20921	0.736848	0.234958	0.16928	3.19911	-0.623582	0.970534	0.900124	0.997454	0.900575	0.981385	0.193617	0.298629	6.08128	2.9785	1.77682	0.293341	75.7836	2449.06	0.191352	1774.85	0.129001	0.20288	2.59257
84	36	68	21597084	1.31209	16	6.38537	134	10.3385	51.2003	49	22	112	6.79689	53.064	1.3231	21597084	0.448217	194.32	6.82035	2.55338	9.51953	1.77967	1.42742	0.225024	0.72776	0.218699	0.759307	0.173642	0.30799	2.13946	-0.372975	0.77808	0.891283	0.993944	0.891705	0.96887	0.213164	0.430457	5.10676	1.90561	0.413111	0.325012	54.7294	684.771	0.387798	277.173	0.146282	0.229563	0.584682
85	9	60	61443331	1.73616	26	23.7039	254	17.1943	33.9515	30	0	254	11.09	42.6029	3.20421	61443331	0.354676	662.302	4.42912	1.89671	357.699	24.5932	3.90582	0.579409	0.741515	0.365287	1.02671	0.436621	0.203847	2.87278	-0.341952	0.817438	0.832961	0.995683	0.835881	0.970653	0.299956	0.300974	3.79342	2.45126	1.12131	0.442888	35.7663	3347.28	0.304706	2692.74	0.227614	0.324307	1.57929
86	6	64	117625780	1.72177	31	4.30683	154	18.6338	30.965	26	0	154	13.0225	38.9536	1.12351	117625780	0.356459	558.549	3.97531	1.78374	49.6275	7.62573	3.34327	0.169027	0.903649	0.165334	0.644516	0.139522	0.278935	2.42893	-0.582842	0.926633	0.917702	0.996628	0.917936	0.979384	0.162217	0.441108	3.56749	2.25046	0.878074	0.290515	200.947	3668.69	0.279635	1884.36	0.132221	0.169281	1.11843
87	49	103	129773017	1.90005	29	4.41748	232	17.1582	75.5976	74	2	230	12.0227	78.7065	0.556645	129773017	0.317598	479.708	13.0686	3.53375	32.4287	2.36432	2.82204	0.497219	0.700095	0.411393	1.07456	0.319295	0.158393	3.21721	-0.296834	0.807317	0.801889	0.995213	0.80461	0.963178	0.36715	0.266202	7.0675	2.69616	0.829815	0.492168	14.3341	2275.33	0.277427	2239.16	0.259799	0.390926	1.09252
88	19	62	40928003	1.63302	21	6.64135	156	13.9704	38.2998	35	0	156	9.14509	42.6661	1.47051	40928003	0.398676	353.521	4.68397	2.05146	28.7083	3.75801	2.26673	0.364862	0.722706	0.306522	0.959571	0.2662	0.248348	2.71777	-0.333004	0.802725	0.852421	0.992918	0.85488	0.962438	0.269358	0.445451	4.10293	2.33438	0.657898	0.405697	31.1992	1992.12	0.301504	1326.12	0.192425	0.29241	1.02561
89	60	139	772626423	2.32777	41	3.58985	238	24.5407	97.0036	93	0	238	17.3813	101.814	0.690066	772626423	0.233218	956.393	20.8285	4.40433	121.276	8.97199	5.98509	0.263571	0.915523	0.216257	0.751808	0.213392	0.158589	3.23104	-0.606533	0.967564	0.8951	0.997541	0.895518	0.98061	0.204547	0.272463	8.80867	2.99351	1.56216	0.294726	65.8825	3284.17	0.206903	2257.18	0.131122	0.212856	1.98164
90	19	96	340100010	2.28475	42	4.16779	254	24.0139	56.2808	54	0	254	17.1743	63.9443	0.744128	340100010	0.233921	921.34	9.0108	2.76373	130.881	9.4935	5.79482	0.304587	0.900016	0.229508	0.789037	0.248575	0.15618	3.21791	-0.585722	0.962523	0.891366	0.997619	0.892304	0.981277	0.205717	0.243257	5.52747	2.94943	1.52485	0.287374	62.1882	3877.84	0.213673	2551.64	0.13142	0.217476	1.91747
91	19	53	26206292	1.42977	17	13.1269	193	11.1624	33.8558	30	3	190	7.23418	37.2338	2.19838	26206292	0.443245	240.142	3.80942	1.86799	15.8568	1.82926	1.62828	0.348159	0.647499	0.230046	0.828482	0.292725	0.320721	2.27174	-0.401854	0.817942	0.895886	0.995023	0.898776	0.975589	0.175991	0.507928	3.73598	1.98338	0.494109	0.400977	85.4355	1312.37	0.336301	672.51	0.169206	0.204928	1.04695
92	63	155	647329664	2.51556	52	2.93252	238	29.1382	104.196	98	0	238	21.4264	110.166	0.473701	647329664	0.201477	1279.86	23.6545	4.67259	170.567	11.8211	7.83857	0.55288	0.868203	0.335964	1.00181	0.434011	0.115986	3.71099	-0.523	0.96045	0.847891	0.995115	0.850789	0.970752	0.270231	0.22081	9.34518	3.27395	2.09786	0.379195	26.0419	2932.61	0.186887	3019.12	0.182234	0.293952	2.31119
93	11	50	99906431	1.50487	19	11.392	182	13.4193	32.7716	32	0	182	8.58303	38.0232	1.86261	99906431	0.426207	371.784	3.93081	1.84213	56.1003	6.25359	2.28509	0.135594	0.887402	0.133999	0.565534	0.116521	0.343708	2.1085	-0.582508	0.904697	0.93316	0.997916	0.933266	0.985129	0.132612	0.505838	3.68425	1.97082	0.605172	0.261549	184.223	2910.7	0.306798	1056.77	0.103552	0.13812	1.23674
94	0	50	9152362	1.33548	29	4.43809	133	16.4205	20.6274	15	0	133	12.4149	29.1405	1.23611	9152362	0.486759	423.682	2.57172	1.4638	20.9807	4.37893	1.92029	0.204384	0.806712	0.193696	0.719646	0.164361	0.390182	2.03985	-0.436453	0.816991	0.904221	0.994526	0.904851	0.972516	0.185126	0.592799	2.92761	1.82224	0.531168	0.407071	143.182	721.623	0.330595	459.02	0.196944	0.202357	0.804489
95	53	121	771752625	2.14647	36	3.33753	254	20.9393	86.9255	85	4	250	15.1257	90.7591	0.388615	771752625	0.258886	681.162	17.0415	3.99891	62.6639	2.65772	4.4513	0.250341	0.893464	0.201971	0.732305	0.206361	0.179731	3.01647	-0.592766	0.957225	0.903162	0.998013	0.903959	0.983436	0.184307	0.297035	7.99782	2.77993	1.17541	0.271225	87.276	4318.91	0.237145	2315.22	0.117372	0.194309	1.45244
96	11	87	78135603	2.19129	41	3.26452	169	23.7672	48.7009	44	0	169	16.9018	57.0892	0.587273	78135603	0.247574	887.405	7.4415	2.48251	92.367	8.71319	5.28102	0.166598	0.938651	0.161937	0.639886	0.138539	0.184132	2.92708	-0.651584	0.968675	0.919498	0.996679	0.91979	0.979822	0.158034	0.301611	4.96502	2.74912	1.3619	0.250605	113.439	938.014	0.228977	476.264	0.108412	0.170643	1.60047
97	23	65	63285976	1.55697	21	4.02903	127	13.1675	41.6228	39	9	118	9.13806	44.8891	0.941595	63285976	0.420945	282.568	5.25112	2.19061	15.3181	1.80279	1.97258	0.163199	0.847071	0.162861	0.635948	0.135492	0.324793	2.27765	-0.528801	0.894853	0.918603	0.995591	0.918626	0.97674	0.162565	0.526642	4.38122	2.11304	0.533945	0.255583	97.1638	1650.6	0.307213	622.456	0.110782	0.171156	0.820321
98	50	109	173811811	1.97125	32	3.71241	200	18.3568	79.3057	77	25	175	13.4161	82.5778	0.630149	173811811	0.297133	529.697	8.04193	2.68766	42.9447	3.41729	3.48631	0.212675	0.884703	0.211364	0.73136	0.164285	0.20217	2.84684	-0.545602	0.93494	0.894449	0.99673	0.894536	0.97653	0.210217	0.308778	5.37531	2.63072	0.924747	0.268564	61.5802	1430.54	0.257628	794.299	0.131106	0.218624	1.21939
99	64	131	940759134	2.15174	36	3.35427	205	20.6176	96.4439	93	16	189	14.2148	99.9782	0.363407	940759134	0.269542	694.218	20.2765	4.38188	66.0863	2.75752	4.49495	0.192457	0.917797	0.191094	0.695556	0.153349	0.1888	2.99676	-0.603622	0.959792	0.904589	0.997654	0.90468	0.980903	0.189901	0.334145	8.76376	2.79939	1.17185	0.236204	70.2975	4394.65	0.240628	2238.46	0.113913	0.194731	1.40273
100	32	64	60905462	1.23771	16	11.7234	190	10.4337	46.9511	45	14	176	6.9851	49.1462	1.94974	60905462	0.501854	210.948	5.92245	2.38453	10.7741	1.93028	1.27444	0.328593	0.589934	0.217389	0.810476	0.279528	0.382026	2.02707	-0.350914	0.752532	0.901812	0.995262	0.905227	0.976956	0.159367	0.558426	4.76906	1.73716	0.400757	0.438124	101.647	1687.42	0.349722	921.48	0.189541	0.189959	0.915431
101	84	140	222969137	1.87906	25	6.56395	227	17.3181	110.911	108	56	171	11.4515	113.324	1.17706	222969137	0.335022	541.061	9.42985	2.94386	81.7613	7.5104	3.38808	0.334002	0.820254	0.256761	0.830065	0.264644	0.221546	2.83642	-0.474343	0.905752	0.877723	0.995243	0.878449	0.972144	0.235017	0.388223	5.88772	2.57263	0.930519	0.313939	37.7241	1165.59	0.267738	700.637	0.152384	0.250302	1.2921
102	35	118	410760757	2.41394	43	4.42641	234	26.7926	71.2696	64	1	233	18.2071	79.1973	1.06509	410760757	0.226887	1192.85	13.1339	3.36668	237.728	20.3788	7.50341	0.305925	0.921504	0.252642	0.824584	0.236037	0.148182	3.41047	-0.581545	0.966014	0.877344	0.997138	0.878233	0.977342	0.235443	0.263926	6.73336	3.12145	1.95233	0.337443	56.1028	3080.34	0.190567	2789.96	0.156928	0.246431	2.52098
103	6	69	46782386	1.94255	32	18.7606	254	21.9399	38.0338	32	0	254	13.5232	51.1	3.15429	46782386	0.311056	1164.64	5.79617	2.08454	880.287	57.0145	6.73695	0.93351	0.756674	0.422077	1.09867	0.74539	0.17569	3.12993	-0.384025	0.87059	0.824818	0.993462	0.828859	0.96737	0.297327	0.27933	4.16908	2.6798	1.91761	0.464735	29.5522	1620.31	0.269833	1521.39	0.23834	0.333766	2.67795
104	24	97	143107904	2.26673	40	5.56558	254	23.649	58.8608	55	0	254	16.5295	66.1674	1.00759	143107904	0.242682	913.539	9.53356	2.8799	147.548	11.404	5.52517	0.566375	0.813877	0.421172	1.09101	0.376846	0.120343	3.62236	-0.396364	0.903194	0.800477	0.995633	0.803912	0.965667	0.361936	0.224312	5.75981	3.09934	1.52289	0.476931	15.7446	2756.64	0.216286	3531.5	0.258263	0.389559	1.87125
105	0	61	15802359	1.57969	44	2.88561	168	22.3327	23.8918	16	0	168	17.8969	35.2411	0.840538	15802359	0.409369	671.116	3.41655	1.64216	34.4424	6.41926	3.00898	0.129786	0.916872	0.122736	0.53565	0.11287	0.3647	2.1011	-0.645018	0.926612	0.939337	0.997422	0.939772	0.984755	0.116898	0.560552	3.28433	1.95919	0.78469	0.289526	372.848	474.816	0.279622	241.286	0.125829	0.133488	1.03585
106	3	59	47225059	1.63711	27	7.16932	181	17.7676	28.2341	23	0	181	11.6702	37.2077	1.70849	47225059	0.395767	587.245	3.67633	1.69748	89.1312	11.8465	3.43607	0.256494	0.86106	0.22274	0.800827	0.203105	0.294784	2.48954	-0.478035	0.882919	0.891974	0.996115	0.893783	0.975614	0.197452	0.477713	3.39496	2.21019	0.923142	0.375402	88.9803	2062.82	0.280992	1363.14	0.171691	0.216082	1.38499
107	30	90	38342309	2.0048	33	11.8268	254	20.6943	56.9102	50	0	254	13.5598	63.7077	2.17172	38342309	0.313098	819.901	8.74977	2.78229	256.017	21.0552	4.74608	0.711651	0.738804	0.351989	1.04027	0.583846	0.201673	3.13116	-0.42069	0.896817	0.852111	0.994781	0.856079	0.972557	0.246141	0.368661	5.56458	2.68727	1.36443	0.425339	31.2132	629.731	0.233094	549.425	0.197897	0.285143	2.32104
108	36	102	109715377	2.09484	32	4.80758	196	21.4375	64.6654	60	0	196	14.2691	70.5278	1.09444	109715377	0.282894	792.559	10.5536	3.08872	94.2176	10.7315	4.62648	0.572665	0.779514	0.278053	0.878163	0.491804	0.193684	3.0557	-0.530913	0.940496	0.880415	0.993187	0.882522	0.97142	0.211567	0.307762	6.17743	2.72304	1.29979	0.347041	47.7326	1149.75	0.221414	850.247	0.154688	0.234903	1.90383
109	9	39	14944756	1.10744	13	55.013	254	12.6302	21.8038	15	0	254	6.14255	32.7344	6.1942	14944756	0.604187	596.132	2.42386	1.3679	354.016	25.9967	3.1229	0.91218	0.547083	0.163528	0.471564	0.884705	0.565737	1.48711	-0.611659	0.853082	0.953668	0.995377	0.954558	0.989438	0.0730492	0.736905	2.7358	1.40057	1.00877	0.360866	648.608	369.489	0.279779	201.615	0.145329	0.0953252	5.1088
110	48	117	337810892	2.18193	33	4.82025	227	22.4155	77.1852	72	0	227	14.6453	82.6805	1.05343	337810892	0.28197	878.507	14.1017	3.59484	121.452	12.1798	5.17264	0.457584	0.837041	0.253503	0.850353	0.390019	0.202024	3.11969	-0.557283	0.9515	0.887302	0.996095	0.889508	0.978131	0.198887	0.377812	7.18968	2.80004	1.40756	0.344665	59.0826	2218	0.203299	1728.19	0.149682	0.220359	2.20442
111	76	180	24308270	2.76333	62	3.54329	250	37.9053	117.98	113	0	250	24.7655	128.072	-0.264115	24308270	0.173507	2483.12	28.7327	5.20029	406.348	17.7071	10.7569	4.00018	0.456839	0.92863	1.64045	3.10295	0.0905642	4.29724	-0.426776	0.944603	0.737882	0.974503	0.755145	0.937466	0.280806	0.219288	10.4006	3.4625	3.68927	0.572223	12.1584	92.3269	0.144459	217.457	0.324003	0.43168	5.21505
112	33	76	23695801	1.67686	17	17.5157	255	22.0409	55.249	46	0	255	8.25959	70.0861	3.67924	23695801	0.400619	1859.62	9.15105	2.71832	1877.66	117.458	9.85896	2.81213	0.55632	0.442676	0.907392	2.60748	0.324178	2.44724	-0.500722	0.890712	0.890412	0.986119	0.895229	0.972777	0.138373	0.513611	5.43664	2.14867	3.16777	0.394323	113.876	228.951	0.234852	175.811	0.171583	0.199523	6.00342
113	67	125	23705618	1.98862	26	5.85454	216	19.2577	92.5495	87	47	169	12.4412	96.1164	1.51123	23705618	0.309704	672.946	11.09	3.18611	94.4522	11.2974	4.09283	0.33854	0.84637	0.323229	0.931217	0.228328	0.180937	3.07489	-0.417814	0.889362	0.839917	0.994813	0.840912	0.964255	0.31007	0.340284	6.37223	2.71775	1.10784	0.413707	18.9274	217.027	0.251222	189.835	0.209695	0.335737	1.64681
114	25	150	93206897	2.86274	62	4.79108	254	41.0115	78.8011	66	0	254	26.4557	95.7947	1.37724	93206897	0.170395	2967	17.8222	3.68445	1628.19	109.786	18.2304	1.24262	0.872405	0.610455	1.40842	0.840462	0.0786928	4.51805	-0.418634	0.94482	0.743856	0.990955	0.755483	0.952463	0.381538	0.191077	7.36891	3.72281	4.86825	0.566199	11.3376	659.639	0.140149	1659.95	0.329944	0.461012	5.4349
115	30	90	29111999	1.93698	30	14.49	227	20.1896	58.823	54	10	217	12.7078	66.2742	2.71915	29111999	0.324501	932.127	9.42384	2.86008	468.764	35.5291	5.57539	0.601002	0.804494	0.268652	0.827454	0.523705	0.230517	2.81787	-0.513135	0.920311	0.886128	0.995254	0.887445	0.977377	0.207478	0.345875	5.72017	2.56849	1.5441	0.339973	54.134	377.932	0.241444	260.929	0.15368	0.235893	2.406
116	6	62	16266295	1.69679	25	13.8043	254	27.9964	35.2108	22	0	254	11.1502	60.7468	3.25418	16266295	0.407017	2450.38	7.04333	1.96721	2960.23	182.33	14.4921	1.79863	0.778907	0.501809	1.11926	1.53524	0.282427	2.6642	-0.40123	0.853551	0.841144	0.987983	0.848631	0.964655	0.208382	0.476759	3.93442	2.32044	4.07269	0.513773	55.5143	344.227	0.272893	342.232	0.263604	0.284142	6.58601
[truncated: 206 more columns]
