# Supplementary material for: Preoperative ultrasound radiomics analysis for expression of multiple molecular biomarkers in mass type of breast ductal carcinoma in situ
Source: BMC Med Imaging. 2021 May 17;21:84. doi: 10.1186/s12880-021-00610-7 (PMC8130392; doi:10.1186/s12880-021-00610-7)
Supplement: Supplementary file 2 — Additional file 2. Modeling matrix file for molecular biomarkers. [file 12880_2021_610_MOESM2_ESM.xlsx]

## Sheet: ER（training）
PatientID	rad_score	label	textural_phenotype_level_20-30%	CoLIAGe2D_WindowSize3_Sum Average_firstorder_Entropy	wavelet-HLH_lbp-3D-k_firstorder_Minimum	shearlet2DIdxs[1 2 1]_glrlm_LowGrayLevelRunEmphasis	shearlet2DIdxs[ 2 3 -3]_firstorder_Median	shearlet2DIdxs[ 2 3 -3]_glszm_LowGrayLevelZoneEmphasis	shearlet2DIdxs[ 2 3 -2]_firstorder_Median	shearlet2DIdxs[2 3 1]_glrlm_GrayLevelNonUniformityNormalized	gldp_hist_0_kernel5_0	gldp_hist_45_kernel7_2	PLBP_hist_tumor_orient2_1	PLBP_hist_tumor_orient6_9
1	1	1	0	0.996501	0.719934	0.624208	0.243442	0.247738	0.622176	0.0219761	0.00193245	0.00129611	0.647821	0.370959
2	0	0	0.507171	0.840507	0.276445	0.615859	0.379607	0.596443	0.549173	4.87817e-05	0.00154635	0.000967907	0.564214	0.258387
3	0.217391	0	0.496726	0.668034	0.154562	0.547005	0.390588	0.695425	0.671375	0.0248909	0.00092625	0.125469	0.461483	0.271223
4	1	1	0.577358	0.872545	0.556478	0.895881	0.261705	0.789916	0.655191	0.00339033	0.00235139	0.085936	0.495525	0.67322
5	1	1	0.482655	0.964452	0.222602	0.584325	0.258321	0.664322	0.484103	0.00165858	0.00759373	0.000771555	0.467428	0.257304
6	1	1	0.655013	0.98886	0.763684	0.647979	0.290197	0.473684	0.618819	0.00823191	0.0194668	0.00193396	0.457329	0.287524
7	0.9	1	0.0564515	0.829018	0.134098	0.75853	0.393243	0.242327	0.683033	0.00596356	0.0283534	0.0619213	0.353007	0.251927
8	0.217391	0	0.677968	0.907369	0.126655	0.576284	0.50502	0.536664	0.711434	0.0103661	0.00304118	0.0103328	0	0
9	0.833333	1	0.440625	0.99836	0.31397	0.607571	0.335058	0.631255	0.669206	0.0152931	0.0419785	0.00134049	0.518276	0.327497
10	0.833333	1	0.683159	0.978894	0.460258	0.599415	0.449789	0.680147	0.638692	0.00142686	0.00087555	0.00273869	0.354124	0.124129
11	1	1	0.66336	0.633506	0.241205	0.733555	0.255189	0.177132	0.417099	0.00343911	0.00663831	0.000741928	0.730745	0.286794
12	0.9	1	0.297317	0.994732	0.441596	0.704089	0.340698	0.18552	0.295305	0.0338057	0.0568244	0.0154483	0.440554	0.203825
13	1	1	0.0903884	0.888016	0.535706	0.569913	0.235384	0.264706	0.209975	0.0561965	0.0221189	0.0197769	0.746545	0.317378
14	0	0	0.525969	0.993228	0.193667	0.639902	0.381297	0.452555	0.681814	0.000109759	0.0008619	0.0245206	0.498092	0.188907
15	0.9	1	0.284188	0.980858	0.115665	0.637536	0.40763	0.580684	0.858998	0.00304885	0.0209205	0.00635983	0.468335	0.233686
16	0.217391	0	0.439036	0.934382	0.169694	0.679451	0.354616	0.464592	0.737375	0.00332935	0.0004641	0.000465984	0.496567	0.280585
17	0.833333	1	0.567417	1	0.350633	0.63127	0.389271	0.602544	0.69922	0.079258	0.00761124	0.00552934	0.496973	0.280456
18	0	0	0.42202	0.819639	0.447338	0.605233	0.280582	0.67437	0.552257	0.00029269	0	0	0.359753	0.295158
19	0.9	1	0.134908	0.948523	0.142751	0.789778	0.485786	0.611006	0.461421	0.0558672	0.143007	0	0.846112	0.459605
20	0.217391	0	0.749455	0.932046	0.246097	0.567714	0.324834	0.255515	0.496557	0.029952	0.0450118	0.00281721	0.460003	0.22968
21	0.217391	0	0.883197	0.92862	0.103971	0.885769	0.318018	0.761029	0.98212	0.0784287	0.0152304	0.333068	0.656552	0.16943
22	0.217391	0	0.595982	0.907516	0.326855	0.39934	0.300163	0.939446	0.639846	0.018659	0.00239058	0.346269	0.445506	0.245099
23	0	0	0.62825	0.895189	0.191765	0.650439	0.50586	0.971165	0.923988	0.000951243	0.00186225	0.0108196	0.321781	0.183798
24	0.217391	0	0.6058	0.927653	0.841686	0.479643	0.369804	0.558824	0.736605	0.127698	0.00833689	0.119267	0.352413	0.366489
25	0.833333	1	0.728732	0.979076	0.488872	1	0.331815	0.766214	0.322997	0.265738	0.00294206	0.288703	0.421928	0.267997
26	0.9	1	0.24974	0.886077	0.0769765	0.753779	0.423191	0.543983	0.602932	0.00329276	0.00353816	0.000527256	0.374795	0.28166
27	0.217391	0	0.557458	0.870069	0.308005	0.614793	0.340835	0.617647	0.535607	0.00147565	0.00425558	0.00158541	0.430212	0.169564
28	0.217391	0	0.60208	0.920263	0.421606	0.717322	0.380977	0.600302	0.592993	0.0388424	0.00418725	0.00421187	0.602377	0.419429
29	0	0	0.052938	0.888378	0.403456	0.312387	1	0.963235	0.918209	0.476219	1	1	1	1
30	0	0	0.205771	0.839693	0.134529	0.600697	0.436995	0.729102	0.718602	0.000439035	0.0283862	0.0856594	0.385611	0.350569
31	0.9	1	0.0766	0.792448	0.19955	0.780272	0.319827	0.466387	0.529419	0.00389034	0	0.231583	0.638042	0.395157
32	0.9	0	0.393352	0.950475	0	0.645937	0.403647	0.448529	0.650746	0.016415	0.00405019	0.00344027	0.607387	0.259408
33	0.9	1	0.0810505	0.927144	0.232346	0.608374	0.392096	0.292628	0.544154	0.0134028	0.00277606	0.00165475	0.564618	0.391783
34	0.833333	1	0.560849	0.999844	0.540626	0.597975	0.325385	1	0.459003	0.00514647	0.00413837	0	0.875952	0.411868
35	0.9	1	0.122522	0.956321	0.204853	0.598457	0.390588	0.503467	0.671375	0.0674529	0.00041535	0.000416704	0.464016	0.237522
36	0.9	1	0.263908	0.954579	0.181768	0.609703	0.393849	0.695912	0.607407	0.00407327	0.0423018	0.00370561	0.578485	0.355629
37	0	0	0.328547	0.873329	0.0774924	0.267602	0.390588	0.643223	0.671375	0.249579	0.0012285	0.00243523	0.425438	0.191776
38	0.9	1	0.194462	0.977251	0.319449	0.735825	0.338214	0.285714	0.573617	0.0302446	0.0102621	0.097031	0.934792	0.322512
39	0.217391	0	0.67025	0.810944	0.366446	0.539005	0.349616	0.339143	0.555904	0.0299032	0.0209958	0	0.509243	0.337463
40	0.9	0	0.0673524	0.991279	0.135438	0.634886	0.453972	0.62766	0.832371	0.00365863	0.00089115	0.0312875	0.418161	0.216928
41	0	0	0.737527	0.783572	0.334752	0.726657	0.389226	0.434389	0.681225	0	0.00202408	0.107983	0.513145	0.424007
42	0.833333	0	0.498633	0.999767	0.169782	0.723843	0.304198	0.522876	0.617929	0.00300007	0.00121875	0	0.461071	0.274487
43	0.9	1	0.301567	0.995165	0.518074	0.517435	0.372461	0.209919	0.517788	0.014976	0.0108841	0.0172737	0.465903	0.437189
44	0	0	0.386643	0.977056	0.205623	0.688755	0.304512	0.404762	0.699758	0.000231713	0.00153075	0.107051	0.565429	0.216498
45	0.9	1	0.344078	0.955291	0.371783	0.621611	0.318712	0.650388	0.446727	0.0535745	0.0777974	0.00283093	0.779136	0.248198
46	1	1	0.497109	0.622703	0.63872	0.405648	0.0954427	0.273356	0.557595	0.131515	0.00404229	0.0090357	0.535017	0.262231
47	1	1	0.691714	0.946533	0.0514092	0.707206	0.296119	0.670385	0.488867	0.0157321	0.101809	0.00467496	0.529809	0.357125
48	0.9	1	0.192218	0.832645	0.309589	0.803942	0.300412	0.558824	0.536533	0.0337081	0.0581919	0.00170591	0.570282	0.463754
49	0.9	1	0.382081	0.969928	0.734494	0.685816	0.363554	0.882353	0.759124	0.0602454	0.0152542	0.367687	0.635517	0.320933
50	0	0	0.403435	0.987949	0.507321	0.63149	0.372648	0.580392	0.63872	0.000146345	0.00395331	0.0180418	0.346953	0.194536
51	0.217391	0	0.548072	0	0.357492	0.614295	0.315681	0.306066	0.561384	0.0061343	0.0010491	0.074073	0.711542	0.518476
52	0.9	1	0.42406	0.976022	0.0684204	0.524889	0.390588	0.381547	0.671375	0.0690992	0.00034125	0.00980197	0.521427	0.274093
53	0	0	0.634128	0.88261	0.10484	0.684381	0.368434	0.520851	0.733972	0.00102442	0.00045825	0.000478254	0.365439	0.215768
54	0.217391	1	0.441424	0.926516	0.36956	0.655339	0.316553	0.521204	0.674094	0.251018	0.0279198	0	0.476044	0.290284
55	0.9	1	0.350369	0.94877	0.214476	0.664363	0.389483	0.267647	0.596925	0.00515866	0.180141	0.150248	0.483707	0.263582
56	1	1	0.570643	0.990879	0.336745	0.570461	0.350459	0.477359	0.659129	0.000182931	0.00028275	0.000252376	0.504801	0.300595
57	1	1	0.57345	0.985631	0.459098	0.804675	0.226501	0	0.611178	0.0348545	0.00485961	0.166923	0.24468	0.381945
58	0.217391	0	0.560069	0.855479	0.263353	0.670855	0.499192	0.632353	0.752635	0.0212444	0.0005967	0.0170688	0.405743	0.298743
59	1	1	0.409069	0.999929	0.332314	0.692597	0.286933	0.459784	0.439749	0.00360984	0.00428641	0.020121	0.535409	0.319013
60	0.217391	0	0.456719	0.956574	0.117441	0.768799	0.379243	0.589345	0.411609	0.00387814	0.00099255	0.00221739	0.49348	0.39278
61	1	1	0.574778	0.938145	0.377742	0.786141	0.297328	0.403707	0.504455	0.0251104	0.00325576	0.000454848	0.498997	0.368681
62	0.217391	1	0.587085	0.879972	0.163769	0.602472	0.427017	0.638567	0.789938	0.011171	0.0016419	0.000261965	0.514614	0.248771
63	1	1	0.400679	0.894718	0.401583	0.755654	0	0.045911	0.548122	0.0074636	0.00959928	0.0351899	0.778	0.240208
64	0.217391	1	0.645991	0.951707	0.109102	0.690526	0.389805	0.505259	0.710377	0.0114393	0.00286685	0.00736948	0.460573	0.253204
65	1	1	0.359331	0.683046	0.530939	0.872442	0.262688	0.15917	0.437162	0.0693188	0	0	0.4771	0.204033
66	0.217391	0	0.428725	0.836375	0.128578	0	0.390588	0.610341	0.671375	1	0.0003276	0.102127	0.357703	0.208412
67	0.217391	0	0.834537	0.920095	0.206591	0.685616	0.38732	0.72389	0.659097	0.00875631	0.027564	0.10132	0.375299	0.310807
68	0.9	1	0.0618161	0.715698	1	0.770737	0.576353	0.602544	0.830624	0.015537	0.0027963	0.00125011	0.718633	0.392575
69	0.217391	0	0.509828	0.978728	0.066781	0.61516	0.379299	0.690735	0.822522	0.00202444	0.00083265	0.0971874	0.605521	0.261569
70	0.217391	0	0.508561	0.843671	0.230451	0.538458	0.339465	0.558824	0.25707	0.0133906	0.001248	0.00976064	0.387239	0.256667
71	0.217391	0	1	0.771533	0.417212	0.729428	0.381147	0.653979	0.800881	0.0838435	0.00259171	0.270833	0.616751	0.2279
72	1	1	0.503826	0.939288	0.565162	0.813906	0.260979	0.225023	0.552408	0.0598795	0	0	0.385746	0.389919
73	0.217391	1	0.677346	0.693923	0.38126	0.702736	0.415228	0.729102	0.248888	0.242921	0.0192656	0.0129193	0.579398	0.246982
74	0.217391	1	0.620397	0.867086	0.564519	0.526649	0.309834	0.670385	0.654477	0.0975146	0.00265221	0.00197616	0.586188	0.393005
75	1	1	0.582222	0.50598	0.843216	0.751021	0.293285	0.918301	0	0.154357	0.0222096	0.639178	0.717352	0.208543
76	0	0	0.623165	0.984734	0.36279	0.774811	0.497894	0.782805	1	0.000621966	0.00520393	0.00407131	0.545529	0.256888
77	0.9	1	0.421041	0.98913	0.363797	0.664876	0.390793	0.447262	0.710463	0.00868314	0.00102375	0.000228838	0.783269	0.243957
78	0	0	0.617634	0.846066	0.158916	0.715629	0.374482	0.506074	0.500455	0.00125613	0.0008931	0.00299511	0.489554	0.248577

## Sheet: ER（test）
PatientID	rad_score	label	textural_phenotype_level_20-30%	CoLIAGe2D_WindowSize3_Sum Average_firstorder_Entropy	wavelet-HLH_lbp-3D-k_firstorder_Minimum	shearlet2DIdxs[1 2 1]_glrlm_LowGrayLevelRunEmphasis	shearlet2DIdxs[ 2 3 -3]_firstorder_Median	shearlet2DIdxs[ 2 3 -3]_glszm_LowGrayLevelZoneEmphasis	shearlet2DIdxs[ 2 3 -2]_firstorder_Median	shearlet2DIdxs[2 3 1]_glrlm_GrayLevelNonUniformityNormalized	gldp_hist_0_kernel5_0	gldp_hist_45_kernel7_2	PLBP_hist_tumor_orient2_1	PLBP_hist_tumor_orient6_9
1	0.217391	0	0.46861	0.502226	0.319039	0.572905	0.3176	0.530444	0.424283	0.00447572	0	0	0.317506	0.467825
2	0.217391	0	0.487824	0.920741	0.261559	0.678791	0.416157	0.431115	0.68979	0.00579282	0.0495518	0.00146061	0.534692	0.396186
3	0.217391	0	0.932014	0.888521	0.485824	0.64882	0.48352	0.873366	0.527661	0.00287812	0.00231943	0.0102396	0.37888	0.154062
4	0.217391	0	0.531871	0.856831	0.121603	0.590875	0.390588	0.290756	0.671375	0.0782092	0.00212794	0.00742025	0.622849	0.368464
5	0.9	1	0.355744	0.897712	0.215226	0.696967	0.424094	0.495798	0.673562	0.00481719	0.0366276	0.00163747	0.521423	0.354689
6	0.9	1	0.218259	0.999003	0.336638	0.779411	0.42747	0.720588	0.663412	0.00858558	0.00345612	0.0153221	0.365309	0.226047
7	0.217391	0	0.576403	0.801676	0.14416	0.709439	0.359554	0.446709	0.567244	0.0061343	0.00186225	0.0326145	0.510392	0.338855
8	0.9	1	0.00676618	0.869493	0.0336196	0.61436	0.298766	0.531406	0.971277	0.0265006	0.00673885	0.000251068	0.482114	0.242734
9	0.217391	1	0.789661	0.97027	0.533754	0.662601	0.358882	0.50173	0.335376	0.0126954	0.0007098	0.00571087	0.504863	0.742721
10	1	1	0.150761	0.846942	0.313964	0.55964	0.364833	0.37395	0.662553	0.000451231	0.00159315	0.161671	0.368403	0.301037
11	0.217391	0	0.715056	0.901951	0.203947	0.711519	0.373026	0.242327	0.700847	0.0124271	0.0180974	0.00153722	0.435511	0.141652
12	0.217391	0	1.02572	0.922185	0.322422	0.564458	0.434207	0.558824	0.502961	0.0119637	0.00309327	0.133102	0.595186	0.534319
13	0.9	1	0.397608	0.56126	0.220232	0.585712	0.360881	0.235294	0.622756	0.0685017	0.00309475	0	0.831199	0.495989
14	1	1	0.106881	0.763192	0.0873049	0.624313	0.234784	0.309955	0.599137	0.0568794	0.0227981	0	0.825975	0.202385
15	1	1	0.534375	0.995361	0.398177	0.451004	0.225974	0.648693	0.942745	0.0804166	0.0185773	0.00184559	0.627201	0.329102
16	0.833333	1	0.450441	0.986122	0.203128	0.646951	0.374656	0.681542	0.64618	0.00287812	0.00277339	0.000507219	0.410146	0.277873
17	0.9	1	0.0857338	0.989554	0.557138	0.575472	0.337162	0.600302	0.576365	0.0583551	0.00489643	0	0.482684	0.194477
18	0.9	0	0.366369	0.912976	0.149008	0.591466	0.374116	0.586241	0.673773	0.00978073	0.00461195	0.00117818	0.463625	0.235592
19	1	1	0.621053	0.857515	0.730164	0.692763	0.132621	0.133127	0.447107	0.0265738	0.00307207	0.0247212	0.301205	0.395428
20	0.9	1	0.34302	0.869077	0.305409	0.691589	0.386594	0.289216	0.659047	0.00484158	0.00104325	0.0124828	0.309662	0.17988
21	0	1	0.609865	0.839596	0.138241	0.600425	0.334429	0.550695	0.724557	0.000500012	0.0009555	0.000480325	0.514005	0.284622
22	0	0	0.613083	0.987855	0.311734	0.638646	0.36254	0.605712	0.622479	0.00117076	0.00284905	0.000875666	0.505591	0.307874
23	0.217391	0	0.533274	0.968825	0.214708	0.711258	0.353944	0.558824	0.789955	0.0210981	0.00202786	0.000453287	0.333384	0.252596
24	0.833333	0	0.846825	0.996436	0.550916	0.624914	0.374751	0.341528	0.639563	0.00539038	0.0233768	0.223438	0.54415	0.272968
25	0.9	1	0.381916	0.876273	0.465526	0.668701	0.370079	0.616597	0.82733	0.0218176	0.0240798	0.000520892	0.565065	0.359544
26	0.833333	1	0.56754	1.00001	0.419905	0.662628	0.423018	0.669118	0.661186	0.0238908	0.0004875	0.00979071	0.565434	0.222742
27	1	0	0.448431	0.508702	0.348185	0.746901	0.224836	0.0317251	0.438054	0.0161589	0	0.00109089	0.502507	0.146982
28	0.9	1	0.377137	0.85545	0.101778	0.461292	0.390588	0.438104	0.671375	0.0837094	0.0002886	0.00122549	0.465008	0.394105
29	0	0	0.296649	0.999717	0.108052	0.626003	0.37764	0.420885	0.782003	0.0010732	0.00036465	0.0062109	0.480422	0.31116
30	0.833333	0	0.599401	0.999637	0.482292	0.673819	0.434624	0.819734	0.485308	0.00203664	0.00083265	0.00911052	0.460168	0.217595
31	0	0	0.749646	0.996566	0.152422	0.670058	0.357092	0.495137	0.673892	0.00108539	0.00643835	0.0929059	0.295187	0.21982
32	0.833333	1	0.690892	0.992304	0.218696	0.612311	0.363586	0.294502	0.627749	0.00468304	0.00087555	0.000195711	0.411222	0.177609
33	1	1	0.26914	0.955471	0.222551	0.82524	0.295157	0.208806	0.568004	0.0930511	0	0.00261246	0.341385	0.170971
34	0.9	1	0.384908	0.882631	0.218241	0.623064	0.34962	0.274173	0.535308	0.00834167	0.0105652	0.000562293	0.620538	0.326536

## Sheet: PR（training）
PatientID	rad_score	label	original_shape_Elongation	textural_phenotype_level_20-30%	textural_phenotype_level_90-100%	CoLIAGe2D_WindowSize3_Sum Average_firstorder_Skewness	wavelet-HLH_lbp-3D-k_firstorder_Minimum	shearlet2DIdxs[1 1 2]_glrlm_GrayLevelNonUniformityNormalized	shearlet2DIdxs[1 1 2]_glszm_SizeZoneNonUniformity	shearlet2DIdxs[ 1 3 -4]_glrlm_LowGrayLevelRunEmphasis	shearlet2DIdxs[ 1 3 -2]_firstorder_Median	shearlet2DIdxs[1 3 0]_glrlm_GrayLevelNonUniformityNormalized	shearlet2DIdxs[ 2 3 -3]_firstorder_Median	shearlet2DIdxs[ 2 3 -3]_glrlm_GrayLevelNonUniformityNormalized	shearlet2DIdxs[ 2 3 -2]_glszm_LowGrayLevelZoneEmphasis	shearlet2DIdxs[2 3 1]_glrlm_GrayLevelNonUniformityNormalized	shearlet2DIdxs[2 3 1]_glszm_SmallAreaEmphasis	shearlet2DIdxs[2 3 3]_firstorder_Skewness	glbp_hist_kernel10_9	gldp_hist_0_kernel1_0	gldp_hist_0_kernel5_0	gldp_hist_45_kernel6_0	gldp_hist_45_kernel10_0	gldp_hist_45_kernel11_0	gldp_hist_45_kernel11_1
1	-0.607819	0	0.63001	0.435215	0.005852	0.283537	0.169694	0.00230744	0.569718	0.993212	0.403056	0.983251	0.615275	0.00120146	0.748033	0.00332935	0.679392	0.539515	0.000463273	0	0.0032453	0.00116444	0.000604924	0.00439575	0.0212825
2	0.68668	1	0.636514	0.531203	0.0792765	0.332921	0.398177	0.0140605	0.343391	0.996119	0.554162	0.983502	0.392076	0.012792	0.576878	0.0804166	0.438026	0.476514	0.0193718	0.000305726	0.129905	0.773101	0.159304	0.0295309	0.0812815
3	-0.474286	1	0.17502	0.607207	0.00547749	0.333735	0.138241	0.000523685	0.423067	0.992635	0.404363	0.983412	0.580251	0.00208488	0.384164	0.000500012	0.563856	0.437843	1.22004e-05	0.00105355	0.0066815	0.310215	0.0020707	0.0346113	0.034473
4	-0.596952	0	0.0979287	0.882402	0.0109934	0.331625	0.103971	0.457071	0.240711	0.994526	0.210836	0.98479	0.551777	0.108885	0.698957	0.0784287	0.565923	0.436551	0.994692	0.000248502	0.106501	1	0.112796	0.276234	0.183254
5	-0.478216	1	0.569465	0.446698	0	0.413252	0.203128	0.00233644	0.837017	0.994054	0.445188	0.983195	0.650046	0.00270917	0.423862	0.00287812	0.586435	0.441974	0.99968	2.69057e-05	0.0193934	0.21033	0.0255426	0.0921607	0.489239
6	-0.545734	0	0.443766	0.506488	0.00391786	0.524307	0.066781	0	0.357127	0.992694	0.552482	0.983196	0.658102	0.00138992	0.513298	0.00202444	0.525104	0.515459	0.00400263	0.00255025	0.00582245	0.00101327	0.00791212	0.0232653	0.0127489
7	-0.245444	0	0.489238	0.599369	0.110792	0.170289	0.421606	0.0223605	0.0253641	0.992399	0.32432	0.984123	0.661013	0.00630175	0.658061	0.0388424	0.57454	0.453127	0.0132063	9.54852e-05	0.0292801	0.00868651	0.00546555	0.0299937	0.00916026
8	0.272721	1	0.397695	0.244629	0.0450328	0.495491	0.0769765	0.0134563	0.361528	0.991143	0.303659	0.983295	0.734257	0.00308609	0.440977	0.00329276	0.456945	0.38743	0.00172377	1.83039e-05	0.0247412	0.139355	0.00273961	0.0526859	0.0490217
9	-0.345475	0	0.3415	0.382465	0.0248402	0.687797	0.205623	0.0384933	0.229769	0.992541	0.416265	0.983192	0.528342	0.00567747	0.809063	0.000231713	0.403559	0.452975	0.999597	6.66141e-05	0.010704	0.00131561	0.0129126	0.129302	0.0987443
10	1.52755	1	1	0.339609	0.0113168	0.434018	0.371783	0.0256219	0.0310006	0.993808	0.240986	0.983677	0.552981	0.0295299	0.475195	0.0535745	0.0702985	0.445039	0.00102063	0.00202972	0.544012	0.00356638	0.209692	0.196054	0.170194
11	1.13629	1	0.389287	0.493683	1	0.379257	0.63872	0.190003	0.186004	0.00765792	0.00935367	0	0.165598	0.0231575	0.365154	0.131515	1	0.286843	0.0203157	0.0524453	0.0282664	0.45232	1	0.568606	0.53943
12	1.4077	1	0.421718	0.29253	0.0242635	0.749969	0.441596	0.150346	0.077862	0.993178	0	0.984574	0.591127	0.007621	0.500848	0.0338057	0.416568	0.44489	0.000157523	0.000618301	0.397355	0.0228202	0.0129638	0.117734	0.251984
13	-0.0148662	1	0.319699	0.338544	0.117578	0.532849	0.305409	0.00539154	0.404832	0.994434	0.339368	0.983655	0.670759	0.0227923	0.421446	0.00484158	0.709319	0.580833	0.00776191	0.000148718	0.00729511	0.000794909	0.024129	0.0462969	0.164412
14	0.0200287	0	0.384521	0.503813	0.0962909	0.371127	0.276445	0.0044908	0.240522	0.992263	0.446728	0.983193	0.658636	0.00174329	0.28304	4.87817e-05	0.587526	0.382289	0.00207788	4.00085e-06	0.0108131	0.000337196	0.0481172	0.376081	0.0805185
15	-1.30957	0	0.00753048	0.557072	0.0354496	0.272235	0.263353	0.00629067	0.216372	0.994214	0.953368	0.98318	0.866122	0.0125564	0.779622	0.0212444	0.554391	0.542712	0.00734258	1.8704e-05	0.00417253	0.0086622	0.0259127	0.0439624	0.202288
16	0.553067	1	0.324676	0	0.176784	0.297535	0.0336196	0.0222735	0.182622	0.993577	0.388389	0.983183	0.518373	0.00372216	0.671469	0.0265006	0.562572	0.561674	0.00201596	0.00701643	0.0471226	0.34795	0.0729245	0.0323919	0.0982818
17	-0.0145209	0	0.338824	0.453019	0.125164	0.577162	0.117441	0.00422976	0.261411	0.99384	0.179653	0.98333	0.658005	0.00923472	0.655582	0.00387814	0.550105	0.471897	0.000254363	3.90083e-05	0.00694058	0.00394187	0.00218122	0.051646	0.0922303
18	-0.0838552	1	0.74321	0.351355	0.0521098	0.270835	0.215226	0.0143022	0.0858479	0.99291	0.52549	0.983206	0.735823	0.0136047	0.515041	0.00481719	0.614299	0.607674	0.00320668	0.00346376	0.256125	0.0013618	0	0.0176596	0.0183151
19	0.253106	1	0.137935	0.264162	0.0259573	0.505065	0.222551	0.00507894	0.204342	0.993811	0.432727	0.98329	0.512111	0.00352191	0.464792	0.0930511	0.261078	0.459349	0.999972	1	0	0.00206727	0.00254184	0.0145963	0.0146101
20	0.836093	1	0.237841	0.188974	0.113965	0.484284	0.319449	0.0496325	0.0558011	0.994516	0.274151	0.98325	0.586818	0.0278102	0.593278	0.0302446	0.288757	0.453418	0.998819	0.00383061	0.0717593	0.775335	0.176761	0.222794	0.118984
21	-0.907034	0	0.294437	0.713115	0.00237854	0.341036	0.203947	0.00613759	0.62887	0.99298	0.498476	0.983188	0.647217	0.000753855	0.555819	0.0124271	0.348663	0.500555	0.0113785	6.70142e-06	0.12655	0.00122743	0.0154152	0.00846986	0.00950183
22	0.292046	1	0.622228	0.0747904	0.019567	0.396513	0.232346	0.131999	0.169829	0.994054	0.366791	0.983645	0.680305	0.0212493	0.582953	0.0134028	0.392104	0.456725	0.999317	0.00107977	0.0194121	0.00166414	0.018542	0.360514	0.232801
23	0.167911	1	0.590195	0.617811	0.137685	0.211474	0.564519	0.0479148	0.182954	0.994076	0.235899	0.709118	0.537576	0.00393418	0.531066	0.0975146	0.500074	0.382077	0.00485121	3.34071e-05	0.0185461	0.00157176	0.0836067	0.122096	0.0618894
24	-0.549953	1	0.160288	0.689614	0.0269017	0.424787	0.0514092	0.0149419	0.324314	0.992125	0.641937	0.83111	0.51378	0.0135458	0.46702	0.0157321	0.734989	0.268247	0.00339981	2.86061e-05	0.711918	0.00221844	0.000395527	0.00951137	0.0250347
25	-0.598786	1	0.690054	0.567718	0.0271725	0.553717	0.336745	0.0108733	0.37865	0.993827	0.354616	0.983185	0.608064	0.00888135	0.786698	0.000182931	0.81859	0.445541	1	0.000248634	0.00197718	0.0634752	0.034573	0.232047	0.0901299
26	1.30768	1	0.282822	0.396596	0.859357	0.544834	0.401583	0.0225571	0.0697514	0.996881	0.401087	0.983862	0	0.0126506	0.499382	0.0074636	0.355189	0.389606	0.0203806	0.000480473	0.0671247	0.0327439	0.0450339	0.0272782	0.428398
27	-0.311405	0	0.341998	0.38922	0.0221702	0.530325	0	0.00285046	0.246394	0.991897	0.520884	0.983226	0.700346	0.0574343	0.547371	0.016415	0.439231	0.437635	0.998533	0.00148387	0.0283216	0.69567	0.00163446	0.0352797	0.0903759
28	-0.612563	1	0.211998	0.420137	0.0520605	0.540513	0.0684204	0.0794261	0.766134	0.990087	0.458222	0.984108	0.677689	0.0607324	0.454	0.0690992	0.598107	0.483764	0.000805028	5.81123e-05	0.00238625	0.00665074	0.00023848	0.0346303	0.114967
29	0.999887	1	0.801094	0.570544	0.0104207	0.658504	0.459098	0.0415709	0.0558011	0.989801	0.235192	0.98342	0.392989	0.101205	0.752693	0.0348545	0.353372	0.428591	8.31024e-05	0.000320449	0.0339817	0.0101344	0.00405416	0.17523	0.389808
30	-0.36462	0	0.189474	0.52274	0.0231962	0.604162	0.193667	0.0127392	0.309052	0.992822	0.529257	0.983216	0.661569	0.001119	0.644697	0.000109759	0.622684	0.475608	0.0110746	1.76037e-05	0.00602699	0.0213133	0.0189218	0.10086	0.317879
31	0.440059	1	0.807188	0.417097	0.000980133	0.882608	0.363797	0.00106509	0.29369	0.992701	0.402124	0.983247	0.678045	0.00155483	0.442533	0.00868314	0.781758	0.415228	0.00960582	0.0133495	0.00715875	0.0018741	0.00685327	0.0453415	0.0268698
32	-0.999898	0	0.359769	0.544994	0.0446154	0	0.357492	0.0104012	0.366693	0.990493	0.474674	0.983514	0.547721	0.00126035	0.447287	0.0061343	0.485093	0.444833	0.999975	0.000257043	0.00733601	0.00192869	0.14311	0.0465257	0.0825884
33	0.999845	1	0.297383	0.186715	0.200445	0.210686	0.309589	0.0186706	0.0577253	0	0.345042	0.765198	0.521229	0.174176	0.31493	0.0337081	0.451186	0	0.0036692	0.0102637	0.406917	0.00172293	0.201254	0.131977	0.104347
34	-0.703286	0	0	0.528682	0.03464	0.213145	0.121603	0.0361923	0.331024	0.986631	0.458222	0.986179	0.677689	0.156166	0.596914	0.0782092	0.199537	0.465944	0.000371036	0.000795793	0.01488	0.00242	0.0144542	0.0171695	0.119173
35	0.0906337	1	0.531389	0.681001	0.00337559	0.587149	0.460258	0.0142346	0.117476	0.991763	0.490724	0.983573	0.780405	0.0910633	0.555819	0.00142686	0.306107	0.432618	4.49013e-05	0.00366898	0.00612244	0.0128615	0.148016	0.134581	0.128272
36	-0.0220908	0	0.621559	0.0554249	0.169263	0.37364	1	0.00590394	0.194091	0.989168	1	0.707293	1	0.0492832	0.615436	0.015537	0.638126	0.612862	0.0128347	0.0338377	0.0195536	0.0297778	0.00339107	0.0190687	0.0214107
37	0.723487	0	0.74317	0.258893	0.0188742	0.717755	0.181768	0.00776504	0.257544	0.993601	0.307224	0.983186	0.683348	0.00250892	0.423302	0.00407327	0.574583	0.48408	0.00205212	0.00198195	0.295803	0.00459355	0.00262909	0.00608054	0.131309
38	-1.21097	0	0.218263	0.625717	0.00742446	0.524639	0.191765	0.00394778	0.361953	0.991331	0.667839	0.983354	0.877691	0.0134987	1	0.000951243	0.824065	0.426829	0.0149415	3.58076e-05	0.0130221	0.0237234	0.0103268	0.0409724	0.12218
39	0.213678	1	0.428121	0.571881	0.0469709	0.310971	0.377742	0.0679453	0.214186	0.992815	0.458413	0.983295	0.515878	0.00114256	0.255535	0.0251104	0.419032	0.55862	0.000897449	0.00190857	0.0227665	0.330943	0.0234993	0.188898	0.0356124
40	0.336853	1	0.357697	0.0500238	0.181941	0.217376	0.134098	0.0334047	0.352428	0.9915	0.442667	0.983267	0.682295	0.000706739	0.586897	0.00596356	0.574629	0.245112	0.00143735	0.00622333	0.198266	0.0782721	0.0225515	0.00733646	0.00855552
41	0.214712	1	0.30403	0.354967	0.0436579	0.218986	0.530939	0.0203883	0.0608739	0.994681	0.372775	0.983259	0.455776	0.021532	0.259255	0.0693188	0.661827	0.441506	0.999845	0.0044441	0	0.591758	0.0232638	0.0674501	0.0548596
42	-1.31135	0	0.550662	0.747941	0.00232285	0.548446	0.152422	0.000776665	0.519528	0.992048	0.543466	0.983256	0.619572	0.005489	0.782944	0.00108539	0.508703	0.447755	0.99869	0.0002633	0.0450213	0.000437977	0.000285012	0.0139531	0.0187799
43	0.0159909	1	0.108188	0.279311	0.064908	0.577631	0.115665	0.00980983	0.251652	0.993333	0.427134	0.983299	0.707258	0.0125446	0.44142	0.00304885	0.558409	0.436163	0.000472066	3.10066e-05	0.14629	0.00777868	0.00296645	0.0496873	0.0796342
44	0.120577	1	0.440083	0.564594	0.0104424	0.752297	0.419905	0.000752495	0.640679	0.993013	0.459337	0.983545	0.733957	0.00328634	0.44142	0.0238908	0.567309	0.453907	0.00124792	0.000337577	0.00340893	0.0101497	0.00212305	0.555198	0.256586
45	-0.999876	0	0.155499	0.615029	0.0596342	0.348171	0.158916	0.00469383	0.261411	0.991884	0.431182	0.983232	0.649744	0.00679647	0.428802	0.00125613	0.515041	0.874175	0.00112999	1.86039e-05	0.00624516	0.000950279	0.000110515	0.001792	0.0260558
46	0.456251	1	0.507453	0.405043	0.178711	0.536519	0.332314	0.0252626	0.240711	0.994277	0.50325	0.983688	0.497842	0.0303309	0.430404	0.00360984	0.385551	0.470066	0.00862805	0.000152994	0.0299735	0.00890004	0.0311851	0.0644402	0.152379
47	-0.0283747	0	0.485597	0.291857	0.0194116	0.606203	0.108052	0.00803575	0.234365	0.991757	0.591983	0.792232	0.655223	0.00167262	0.698006	0.0010732	0.551832	0.259034	0.0038061	8.18173e-05	0.00254988	0.000454774	0.000308279	0.00859239	0.0639844
48	1.31481	1	0.588545	0.579376	0.0268886	0.375749	0.843216	0.29362	0	0.994988	0.136876	0.983939	0.508864	0.0247123	0	0.154357	0.287105	0.423788	0.0424272	0.0222024	0.155304	0.0355397	0.0323446	0.17155	0.279374
49	-0.400199	0	0.384162	0.596672	0.0163329	0.51845	0.482292	0.0039365	0.493625	0.994617	0.435976	0.983453	0.754093	0.00987078	0.538613	0.00203664	0.450288	0.582157	0.00622792	9.40199e-06	0.00582245	0.00772993	0.00294319	0.00362994	0.0864339
50	-0.999965	0	0.316365	0.931551	0.0749716	0.459172	0.485824	0.00891715	0.544061	0.992496	0.577794	0.983264	0.838931	0.00385173	0.464465	0.00287812	0.521632	0.420793	0.00734506	1.78038e-05	0.016219	0.00341521	0.00440897	0.00620307	0.11163
51	0.999829	1	0.476936	0.377871	0.0411823	0.261402	0.734494	0.414046	0.095659	0.988291	0.179552	0.983438	0.630784	0.0683063	0.340593	0.0602454	0.293281	0.461793	0.998856	0.00103134	0.106668	0.99609	0.0143877	0.0769811	0.12236
52	-0.703927	0	0.68293	0.573517	0.01889	0.310327	0.14416	0.00147437	0.243236	0.992604	0.313265	0.983416	0.623843	0.00154305	0.328251	0.0061343	0.71216	0.445228	0.999902	0.00170782	0.0130221	0.0571617	0.00477541	0.00684635	0.205099
53	-1.00002	0	0.379365	0.200361	0.0121888	0.29217	0.134529	0.0227312	1	0.993023	0.721867	0.983178	0.758207	0.00248536	0.385391	0.000439035	0.593563	1	0.00302492	0.00631323	0.198495	0.142963	0.0052686	0	0.00483888
54	0.24466	1	0.325853	0.726884	0.369987	0.733787	0.488872	0.367967	0.127545	0.993824	0.660654	0.990334	0.575715	0.0518982	0.599911	0.265738	0.42723	0.698381	0.00467726	0.016437	0.0205729	0.379802	0.122081	0.0433219	0.212395
55	0.772891	1	0.720369	0.29681	0.264167	0.527497	0.518074	0.00101031	0.738544	0.994018	0.317479	0.983413	0.646237	0.0600728	0.529198	0.014976	0.371189	0.441855	0.0138986	0.000211409	0.0761091	0.0137325	0.0998647	0.099692	0.247631
56	-0.892897	0	0.0799443	0.323973	0.0132372	0.383942	0.0774924	0.485991	0.665579	0.984944	0.458222	0.988929	0.677689	0.403077	0.575918	0.249579	0.621491	0.640149	0.00447752	1.17025e-05	0.0085905	0	0.00242551	0.00191453	0.050352
57	-0.232507	0	0.358856	0.380718	0.0134373	0.318719	0.218241	0.00118595	0.625649	0.99322	0.44334	0.983176	0.606608	0.00314499	0.253112	0.00834167	0.455079	0.469906	0.000399914	0.000942905	0.0738787	0.00021122	0.0179792	0.0484761	0.0264147
58	0.380097	1	0.470798	0.436814	0.00639216	0.368691	0.31397	0.0437027	0.0744015	0.993124	0.399997	0.983176	0.581341	0.00365148	0.789122	0.0152931	0.350775	0.424128	0.00652676	2.23047e-05	0.293542	0.00540908	0.0111459	0.227385	0.123903
59	0.115245	0	0.662169	0.495218	0.0457911	0.573161	0.169782	0.00166129	0.689905	0.991924	0.642091	0.587857	0.527798	0.00587771	0.386508	0.00300007	0.203226	0.463912	0.00193671	0.004862	0.00852232	0.00229402	0.0210232	0.839128	0.287824
60	-1.02195	0	0.276834	0.620598	0.0124728	0.382424	0.36279	0.0251917	0.149913	0.991722	0.777613	0.983194	0.863871	0.0945852	0.833379	0.000621966	0.650913	0.440972	0.0103192	3.26069e-05	0.0363894	0.00153817	0.0276787	0.0107367	0.0512298
61	-0.999875	0	0.108555	0.424833	0.00452939	0.220987	0.128578	1	0.265055	0.9768	0.458222	1	0.677689	1	0.455381	1	0.515645	0.453021	0.999962	4.90104e-06	0.0022908	0.0448723	0.00117495	0.00739773	0.0121978
62	-1.23777	0	0.34733	0.631636	0.0233982	0.353863	0.10484	0.00157911	0.43473	0.994036	0.369305	0.983191	0.63925	0	0.595751	0.00102442	0.706424	0.453421	0.999841	0.000779826	0.00320439	0.173764	0.00241388	0.061925	0.0257434
63	0.0724784	0	0.674796	1	0.00785751	0.625558	0.417212	0.0719189	0.415773	0.990122	0.26712	0.983275	0.661309	0.0184577	0.497836	0.0838435	0.563584	0.440452	0.0262501	5.46116e-05	0.018123	0.758696	0.0108166	0.0988876	0.0538626
64	2.1127	1	0.592533	0.129015	0.0043677	0.591597	0.142751	0.0141185	0.0301628	0.992394	0.126383	0.984027	0.842861	0.0998033	0.330071	0.0558672	0.263398	0.456387	0.0216088	0.00025007	1	0.940036	0.0982456	1	1
65	-0.416417	0	0.642449	0.060999	0.0546373	0.557843	0.135438	0.0180099	0.25954	0.991592	0.834967	0.91324	0.787663	0.000942318	0.530166	0.00365863	0.921543	0.786288	0.00621803	1.10023e-05	0.00623152	0.101422	0.0258137	0.00412006	0.00780143
66	-0.193508	0	0.38852	0.418083	0.0364406	0.29493	0.447338	0.00915563	0.116252	0.992599	0.379307	0.983569	0.486824	0.00862221	0.386508	0.00029269	0.364841	0.452654	0.999971	0.00196377	0	0.0387024	0.158042	0.0149027	0.0247831
67	-0.127983	0	0.512331	0.735739	0.0047228	0.418642	0.334752	0.104473	0.139503	0.992561	0.43526	0.983232	0.675326	0.00358081	0.572419	0	0.654943	0.485736	0.00847717	0.000368774	0.0141537	0.611345	0.00123311	0.0395002	0.013284
68	1.00008	1	0.420909	0.500446	0.00365364	0.912156	0.565162	0.0198291	0.101457	0.987685	0.438767	0.983325	0.45281	0.0138285	0.311621	0.0598795	0.102844	0.422734	0	0.000302531	0	0.0458726	0.00836325	0.0211823	0
69	-0.459325	1	0.218101	0.643579	0.0437259	0.616753	0.109102	0.0081856	0.330673	0.992957	0.340351	0.983192	0.67633	1.1779e-05	0.532304	0.0114393	0.592658	0.42509	0.000720408	0.000782162	0.020047	0.00460837	0.00606169	0.0421404	0.142367
70	-0.00530431	0	0.426728	0.593229	0.426048	0.444784	0.326855	0.0358797	0.104627	0.991521	0.447951	0.603885	0.520797	0.00116612	0.581473	0.018659	0.864884	0.43839	0.0116468	0.0185037	0.0167166	0.257068	0.00635135	0.297534	0.146434
71	-0.81925	0	0.323823	0.554444	0.0126854	0.318153	0.308005	0.00640346	0.155395	0.990206	0.314908	0.983198	0.591365	0.00154305	0.536132	0.00147565	0.612901	0.442338	0.999689	0.000376153	0.0297579	0.00068573	0.0189665	0.0491001	0.0444798
72	0.0306639	1	0.475235	0.116545	0.0568839	0.408356	0.204853	0.0905121	0.333007	0.989796	0.458222	0.983463	0.677689	0.0418036	0.529852	0.0674529	0.827592	0.450586	0	0.000785146	0.00290441	0.0130546	0.014053	0.0133711	0.0271954
73	-0.620678	0	0.394717	0.46499	0.0425966	0.110851	0.319039	0.0124428	0.058738	0.995099	0.413007	0.983204	0.551051	0.0143468	0.385708	0.00447572	0.442696	0.450655	0.999821	0.000738225	0	0.0941476	0.011338	0.00987896	0.00710959
74	0.859019	1	0.692775	0.557858	0.0576249	0.341616	0.540626	0.0810117	0.150814	0.990741	0.236479	0.983318	0.564559	0.0223801	0.75738	0.00514647	0.273662	0.444622	0	0.000624904	0.0289383	0.177904	0.172039	0.452171	0.199173
75	1.81516	1	0.97114	0.437618	0.0764868	1	0.36956	0.248008	0.111602	1	0.213877	0.988173	0.549234	0.400568	0.336342	0.251018	0	0.437284	0	0.00285227	0.195234	0.171451	0.0230152	0.37304	0.296669
76	-0.30562	0	0.289857	0.484335	0.0105295	0.302197	0.261559	0.00331775	0.312486	0.992624	0.419367	0.983213	0.722053	0.00766812	0.680595	0.00579282	0.651289	0.45186	0.000111701	0.000658424	0.3465	0.00553253	0.00571758	0.202399	0.123888

## Sheet: PR（test）
PatientID	rad_score	label	original_shape_Elongation	textural_phenotype_level_20-30%	textural_phenotype_level_90-100%	CoLIAGe2D_WindowSize3_Sum Average_firstorder_Skewness	wavelet-HLH_lbp-3D-k_firstorder_Minimum	shearlet2DIdxs[1 1 2]_glrlm_GrayLevelNonUniformityNormalized	shearlet2DIdxs[1 1 2]_glszm_SizeZoneNonUniformity	shearlet2DIdxs[ 1 3 -4]_glrlm_LowGrayLevelRunEmphasis	shearlet2DIdxs[ 1 3 -2]_firstorder_Median	shearlet2DIdxs[1 3 0]_glrlm_GrayLevelNonUniformityNormalized	shearlet2DIdxs[ 2 3 -3]_firstorder_Median	shearlet2DIdxs[ 2 3 -3]_glrlm_GrayLevelNonUniformityNormalized	shearlet2DIdxs[ 2 3 -2]_glszm_LowGrayLevelZoneEmphasis	shearlet2DIdxs[2 3 1]_glrlm_GrayLevelNonUniformityNormalized	shearlet2DIdxs[2 3 1]_glszm_SmallAreaEmphasis	shearlet2DIdxs[2 3 3]_firstorder_Skewness	glbp_hist_kernel10_9	gldp_hist_0_kernel1_0	gldp_hist_0_kernel5_0	gldp_hist_45_kernel6_0	gldp_hist_45_kernel10_0	gldp_hist_45_kernel11_0	gldp_hist_45_kernel11_1
1	0.20889	1	0.605863	0.56447	0.0829125	0.60126	0.350633	0.058896	0.146845	0.987196	0.488782	0.983494	0.675404	0.014229	0.342043	0.079258	0.551725	0.492071	0.0196142	0.0224363	0.0532229	0.00376794	0.192198	0.0867786	0.0624403
2	0.297909	1	0.253181	0.618472	0.191204	0.29364	0.730164	0.0273911	0.0272201	0.995526	0.90345	0.983229	0.230104	0.0259373	0.504822	0.0265738	0.364875	0.415925	0.0199297	0.000303249	0.021482	0.00297849	0.0633656	0.117753	0.436841
3	-0.701824	0	0.610633	0.675774	0.0152488	0.44616	0.126655	0.0130035	0.432459	0.993748	0.243626	0.983616	0.876233	0.00380461	0.496203	0.0103661	0.857463	0.435202	0.0193081	5.05107e-05	0.021266	0.0049087	0.00285012	0.0257772	0.127738
4	-0.65014	0	0.246207	0.399371	0.00425928	0.468083	0.507321	0.000357717	0.524697	0.99199	0.938273	0.983349	0.646562	0.0034159	0.535371	0.000146345	0.849631	0.473364	0.0497387	8.94859e-05	0.0276442	0.0117299	0.0375451	0.079908	0.180897
5	-0.381061	0	0.530069	1.0259	0.000665162	0.374781	0.322422	0.0120609	0.274432	0.995185	0.251993	0.983182	0.75337	0.020625	0.46576	0.0119637	0.388987	0.444285	0.0230019	2.78059e-05	0.0216302	0.547551	0.0107541	0.0213967	0.0236845
6	0.237808	1	0.345306	0.212934	0.0938032	0.482904	0.336638	0.00526102	0.282367	0.992138	0.557912	0.983205	0.74168	0.00272094	0.381133	0.00858558	0.368562	0.562603	0.00593761	4.721e-05	0.0241675	0.0133142	0.0387389	0.0332999	0.144915
7	-1.0203	0	0.267641	0.584272	0.00503867	0.307144	0.163769	0.00054141	0.605841	0.992789	0.460712	0.971241	0.740895	0.0208252	0.601068	0.011171	0.634589	0.502122	0.00429218	1.00021e-07	0.0114813	0.00118543	0.000616557	0.151783	0.0359011
8	0.496526	1	0.536191	0.144975	-0.00097697	0.802418	0.313964	0.00778438	0.824449	0.994118	0.414306	0.983207	0.633003	0.00265027	0.687777	0.000451231	0.688998	0.498436	0.0110022	4.2609e-05	0.0111404	0.503972	0.000802688	0.0137999	0.0220725
9	-0.161492	1	0.180513	0.845781	0.00993486	0.562391	0.550916	0.000913629	0.196945	0.99199	0.0336147	0.983204	0.65021	0.00802148	0.458033	0.00539038	0.869757	0.445363	0.000671353	8.40178e-05	0.163466	0.00772401	0.00201254	0.202751	0.110463
10	-1.0602	0	0.206681	0.83341	0.00972034	0.231891	0.206591	0.0113406	0.118726	0.993157	0.489951	0.983706	0.672019	0.095233	0.198385	0.00875631	0.277259	0.458623	0.999008	0.00171612	0.192746	0.0029659	0.0083561	0.18955	0.211052
11	1.30613	0	0.771446	0.100797	0.147897	0.860194	0.0873049	1.97215	0	0.988072	0.639016	0.983911	0.407362	0.00938785	0.596132	0.0568794	0.246314	0.432455	0.000779446	0.0261043	0.15942	0.785179	0.384575	0.35524	0.166248
12	-0.292132	0	0.522206	0.530094	0.0127576	0.413856	0.214708	0.00739443	0.0437656	0.990615	0.717136	0.983201	0.614109	0.000176685	0.547568	0.0210981	0.74229	0.438846	0.00429852	0.00654107	0.0141802	0.152511	0.00123893	0.241332	0.0384477
13	0.258579	1	0.321982	0.652663	0.0156677	0.6297	0.763684	0.0267047	0.233199	0.991697	0.474455	0.983206	0.503505	0.00431111	0.350345	0.00823191	0.640678	0.452023	0.000110925	0.000394898	0.136125	0.00277273	0.0293293	0.0650614	0.0504731
14	0.894717	0	0.274839	0.505214	0.0469533	0.463089	0.230451	0.0076603	0.0253641	0.992222	0.090165	0.983235	0.588988	0.0176214	0.39905	0.0133906	0.0436337	0.471041	0.000191945	0.00152393	0.00872686	0.00772943	0.0252705	0.781044	0.390292
15	-0.932346	0	0.188231	0.493298	0.0378732	0.265064	0.154562	0.024212	0.158242	0.990493	0.458222	0.984146	0.677689	0.0345242	0.705583	0.0248909	0.652792	0.699521	0.00074753	0.00191067	0.00647696	0.000664734	-8.72487e-05	0.00436512	0.028345
16	1.08927	0	0.610368	0.603115	0.0140941	0.781777	0.841686	0.0785431	0.058738	0.995314	0.226087	0.983206	0.641627	0.207416	0.336342	0.127698	0.179351	0.427875	0.995753	0.0123892	0.0582972	0.430541	0.0240884	0.0625872	0.574504
17	-0.756051	0	0.319803	0.668003	0.00810644	0.419407	0.366446	0.00509022	0.482232	0.992835	0.482086	0.983373	0.6066	0.00727941	0.475653	0.0299032	0.51079	0.470735	0.999955	0.00281041	0.146817	0.0651505	0.273486	0.0312245	0.261334
18	-0.200671	1	0.507341	0.688786	0.0826603	0.599123	0.218696	0.00111021	0.166216	0.992574	0.41942	0.983183	0.63084	0.00129569	0.339814	0.00468304	0.695102	0.530108	0.00154159	3.10066e-06	0.00612244	0.207065	9.30653e-05	0.00626433	0.0414998
19	1.38748	1	0.421406	0.0841919	0.897507	0.440737	0.535706	0.521518	0.111602	1.00311	0.943958	0.985297	0.408403	0.212658	0.354259	0.0561965	0.27808	0.44343	0.0328957	0.00134955	0.15467	0.0377748	0.302717	0.205584	0.716148
20	-0.198901	0	0.469559	0.0464864	0.443762	0.759712	0.403456	0.82036	0	0.987717	-4.35052	-2.14059	1.73505	0.530195	1.06375	0.476219	0.419547	0.435666	0.0458853	0.00268772	6.99267	0.0280042	0.0777169	4.75112	0.949902
21	0.478106	1	0.940815	0.362053	0.0159918	0.42532	0.149008	0.0297018	0.170241	0.993622	0.283109	0.983258	0.64911	0.00446423	0.641702	0.00978073	0.281773	0.410121	0.00145289	0.00194817	0.0322498	0.00108885	0.00118658	0.00745899	0.00720668
22	0.553403	1	0.606217	0.574479	0.157265	0.100082	0.556478	0.00986945	0.268672	0.992513	0.170126	0.98362	0.45407	0.0794963	0.649881	0.00339033	0.243711	0.547319	0.00313526	0.00758647	0.0164425	0.00220164	0.114949	0.680452	0.1286
23	0.05928	1	0.600151	0.377705	0.0959228	0.40198	0.465526	0.0238881	0.695873	0.996558	0.344244	0.983702	0.642104	0.00265027	0.519172	0.0218176	0.49461	0.445527	0.999232	0.00138259	0.168382	0.243887	0.0131225	0.119127	0.326266
24	-0.761584	0	0.691861	0.661066	0.0107348	0.22687	0.241205	0.0230744	0.306006	0.992522	0.401582	0.9832	0.442764	0.00294474	0.555819	0.00343911	0.411481	0.459699	0.999986	0.000583969	0.0464195	0.00324304	0.0536736	0.0622806	0.063535
25	0.513194	1	0.330003	0.0795055	0.0492518	0.66495	0.557138	0.00875118	0.162003	0.996046	0.537764	0.98363	0.584993	0.00819817	0.497031	0.0583551	0.441239	0.437387	0.999213	0.00023925	0.0342391	0.00230662	0.116063	0.112482	0.286537
26	-0.101794	1	0.203973	0.393504	0.00576695	0.212856	0.220232	0.00840958	0.274713	0.991133	0.347784	0.983479	0.626146	0.00905804	0.701777	0.0685017	0.61836	0.431784	0.0192039	0.00930076	0.0216406	0.335108	0.00229755	0.0457204	0.214391
27	-1.02383	0	0.255828	0.610447	0.0196749	0.602306	0.311734	0.00415887	0.241613	0.992116	0.421376	0.983178	0.629024	0.0115316	0.520672	0.00117076	0.881729	0.432352	0.999645	0.000243836	0.0199225	0.00120223	0.00665661	0.0194975	0.0116864
28	-0.427955	1	0.188924	0.479131	0.0103498	0.476281	0.222602	0.00794229	0.194091	0.99552	0.349686	0.983608	0.4482	0.00511208	0.155706	0.00165858	0.560328	0.444609	0.999958	0.000731697	0.0531005	0.00115604	0.182488	0.00794911	0.0845724
29	-0.769677	1	0.024964	0.788229	0.0181914	0.435464	0.533754	0.00678374	0.87929	0.988743	0.458222	0.983534	0.622678	0.0116612	0.525368	0.0126954	0.633884	0.439673	0.00327556	0.00086174	0.0049634	0.00119803	0.00557124	0.532228	0.142834
30	0.595833	1	0.509777	-0.00681227	0.0498465	0.61213	0.719934	0.0455397	0.142039	0.993009	0.677718	0.983904	0.422384	0.00393418	0.800018	0.0219761	1.06667	0.472396	0.0125388	8.72185e-05	0.013513	0.00383093	0.0021056	0.027462	0.107821
31	-0.548181	0	0.324106	0.444674	0.0620607	0.0709579	0.348185	0.0152078	0.0697514	0.991439	0.427041	0.983489	0.390101	0.0207663	0.216292	0.0161589	0.579512	0.436142	0.999987	0.000238421	0	0.0241914	0.0186302	0.0993241	0.0160146
32	0.429742	1	0.142969	0.345943	0.0969716	0.445093	0.214476	0.00540443	0.329083	0.992045	0.734939	0.983314	0.675771	-0.000141348	0.134758	0.00515866	0.756976	0.605242	0.00446203	0.0152623	1.25967	0.000988072	0.138124	0.0452315	0.733216
33	-1.17463	0	0.636481	0.747749	0.126633	0.0927056	0.246097	0.0218852	0.166216	0.989391	0.430062	0.758204	0.563602	0.012415	0.589682	0.029952	0.585946	1.48549	0.00249303	0.0068221	0.314753	0.00160955	0.128114	0.0678141	0.0689291

## Sheet: HER2（training）
PatientID	rad_score	label	textural_phenotype_level_20-30%	CoLIAGe2D_WindowSize3_Sum Variance_firstorder_Maximum	CoLIAGe2D_WindowSize3_Entropy_firstorder_90Percentile	CoLIAGe2D_WindowSize9_Difference Entropy_firstorder_90Percentile	wavelet-LLH_lbp-3D-m1_firstorder_InterquartileRange	wavelet-LLH_lbp-3D-m1_firstorder_Kurtosis	wavelet-HLH_lbp-3D-k_firstorder_Maximum	wavelet-HHL_lbp-3D-m1_firstorder_InterquartileRange	wavelet-HHL_lbp-3D-k_firstorder_Maximum	shearlet2DIdxs[ 1 1 -2]_glrlm_GrayLevelNonUniformityNormalized	shearlet2DIdxs[1 1 2]_glszm_GrayLevelNonUniformityNormalized	shearlet2DIdxs[1 2 0]_firstorder_Entropy	shearlet2DIdxs[1 2 0]_glszm_SmallAreaEmphasis	shearlet2DIdxs[1 2 2]_glszm_GrayLevelNonUniformityNormalized	shearlet2DIdxs[ 1 3 -4]_glszm_SmallAreaEmphasis	shearlet2DIdxs[ 1 3 -1]_glszm_LowGrayLevelZoneEmphasis	shearlet2DIdxs[1 3 3]_glszm_LowGrayLevelZoneEmphasis	shearlet2DIdxs[ 2 1 -1]_firstorder_Maximum	shearlet2DIdxs[2 1 1]_glszm_GrayLevelNonUniformityNormalized	shearlet2DIdxs[ 2 3 -1]_gldm_DependenceNonUniformityNormalized	shearlet2DIdxs[2 3 2]_glszm_SmallAreaEmphasis	glbp_hist_kernel2_8	gldp_hist_0_kernel5_6	gldp_hist_0_kernel6_9	gldp_hist_0_kernel9_9	gldp_hist_45_kernel1_6	gldp_hist_45_kernel3_7	gldp_hist_45_kernel4_5	gldp_hist_45_kernel6_0	gldp_hist_45_kernel7_7	gldp_hist_45_kernel9_0	gldp_hist_45_kernel9_7	gldp_hist_45_kernel10_6	gldp_hist_90_kernel3_8	gldp_hist_90_kernel4_6	gldp_hist_90_kernel9_5	gldp_hist_135_kernel1_2	gldp_hist_135_kernel6_0	gldp_hist_135_kernel6_6	gldp_hist_135_kernel9_8	WL_lbp_hist_cD2_5
1	1	1	0.0673524	1	0	0	0	0.889974	0.755136	1	0.959077	0.0657194	0.197931	0.31862	0.51622	0.363251	0.481456	0.460804	0.96238	0.338364	0.155817	0.287298	0.998796	0.951768	0	0.0264052	0.0502714	0.396531	0.968735	0.0021031	0.101119	0.363088	0.00329088	0	0.013082	0	0.00567217	0	0.207917	0.1143	0.472419	0.968958	0.32577
2	0	0	0.570643	1	0	0	0	0.849871	0.997493	1	0.863864	0.00698694	0.262577	0.104476	0.503647	0.537983	0.918751	0.420734	0.581751	0.430082	0.107313	0.591114	0.993442	0	1	0.999765	0.99991	0	0	1	0.0631593	0.683551	0.0748656	0	0.987583	0	1	0	0	0.0722152	0.7283	0	0.203382
3	1	1	0.531871	1	0	0	0	0.904334	0.441774	0	0.572289	0.385442	0.164273	0.104161	0.267901	0.242716	0.573587	0.334933	0.489742	0.817096	0.468494	0.451591	0.320066	0.99909	0	0.00152788	2.18012e-05	0	0	0	0.00208351	0.643822	0.00627998	0	0	0	0	0	0	0.00605524	0.037693	0	0.0276325
4	0.333333	0	0	1	1	0	1	0.906835	0.677767	0	0.58297	0.0170102	1	0.107964	0.253131	0.238942	0.222616	0.30834	0.784538	0.337374	0.500623	0.266841	0.758807	0.909274	0.0198818	0.0485718	0.0708732	0.0754397	0.965719	0	0.00349491	0.983496	0.0284878	0	0.0381462	0.829225	0.0635677	0.00332045	0.179358	0.00448868	0.0569221	0	0.58267
5	1	1	0.508561	1	0	0	0	0.888826	0.71075	0	0.393715	0.570749	0.189036	0	0.519137	0.346406	0.464958	0.116263	0.426667	0.741234	0.275625	0.460115	0.416608	0.998499	0	0.000191955	0.999735	0	0	0.999168	0.00739473	0.567765	0.0183886	0	0.017313	0	0.00428886	0.998081	0	0.03423	0.0241375	0	0.430994
6	1	1	0.0857338	0.3125	0	0	0	0.929521	0.292209	0	0.167096	0.290603	0.0952064	0.109728	0.426825	0.257584	0.248581	0	0.751706	0	0.312284	0.942436	0.279101	0	0.00847826	0.00025112	0.000125556	0	0	0	0.00197009	0	0.0811902	0	0.0425303	0	0.0195959	0.993158	0	0.00270324	0	0	0.126993
7	1	1	0.377137	1	0	0	0	0.912496	0.762602	0	0.647798	0.725329	0.0424966	0.0772901	0.196967	0.040416	0.488299	0.344081	0.53155	0.648824	0.0820919	0.41194	0.900102	0.968733	0.00950412	0.006985	0.0106548	0.0246204	0	0.00165732	0.00306225	0.816393	0.00638058	0	0.0206441	0.989461	0.00495974	0.00023676	0.245218	0.000342332	0.025308	0.995456	0.11044
8	0	0	0.677968	0.6875	1	1	1	0.92066	0.108215	0	0.0951938	0.0543833	0.089349	0.109716	0.639773	0.237599	0.230904	0.123471	0.505148	0.15423	0.824273	0.578841	0.854263	0.963411	0	0.198831	0.05359	0	0	0	0.00457304	0.533826	0.00448365	0.113668	0.0375133	0.754827	0.0642256	0.00708047	0.00148573	0.00881943	0.0363488	0	0.295646
9	1	1	0.533274	0.8125	0	0	0	0.886206	0.88815	1	0.603536	0.0386509	0.00219852	0.201063	0.70992	0.269582	0.816625	0.477611	0.413441	0.405146	0	0.23232	0.898183	0.962287	0.00589552	0.0033974	0.0389303	0	0	0.00235718	0.152225	0.495231	0.00995887	0	0.0061493	0.953326	0.00815039	0	0.340045	0.00132113	0	0.979758	0.332283
10	0.666667	1	0.46861	1	0	0	0	0.886019	0.729069	1	0.273996	0.242902	0.396007	0.109378	0.248658	0.241951	0.392298	0.365326	0.732698	0.14987	0.119822	0.449762	1	0.999957	0	1	0.999722	0	0	1	0.0938421	0	0.0479002	0	0.998139	0	0	0	0	0.0979816	0.672768	0	0.479239
11	1	1	0.24974	1	0	0	1	0.904341	0.693297	0.5	0.633637	0.040339	0.137258	0.0895901	0.276067	0.35055	0.469758	0.121984	0.518856	0.797191	0.585693	0.37862	0.781312	0.98084	0	0.00474819	0.0099195	0.0235518	0	0	0.139065	0.749421	0.00433994	0	0	0	0.00735232	0	0.148325	0.00109979	0	0	0.0604636
12	0.333333	0	0.194462	1	0	0	1	0.910251	0.299747	0	0.604164	0.0969379	0.51465	0.109826	0.160142	0.253558	0.223727	0.406452	0	0.175127	0.25	0.722317	0.376775	0.994553	0.996696	0.000947348	5.26029e-05	0.0186299	0	0	0.775259	0.913497	0.0151254	0	0.955817	0	0.990886	0.99158	0	0.00220155	0	0	0.523437
13	0	0	0.621053	0.34375	1	1	0	0.911484	0.86198	0	0.825839	0.105402	0.166686	0.977725	0.603861	0.279517	0.168936	0.61717	0.292054	0.601842	0.427515	0.822691	0.138255	0.911647	0.0278183	0.122893	0.0875196	0.0697135	0	0.0166995	0.00264219	0.386002	0.0905595	0	0.0384471	0.763086	0.0301063	0	0.0487635	0.00736319	0.0462279	0.933054	0.563265
14	0.333333	1	0.834537	0.6875	0	0	0	0.93114	0.648399	0	0.501504	0.996741	0.437483	0.109319	0.462006	0.245692	0.107298	0.110136	0.487785	0.100456	0.760546	0.739361	0.193822	0	0.968302	0.00023561	0.000314137	0	0	0	0.00262959	0.868238	0.011281	0	0.0391952	0	0.950314	0.993482	0	0.629209	0.858522	0	0.168312
15	0.333333	0	0.683159	0.5	1	1	0	0.91694	0.91687	0	0	0.0853673	0.142562	0.109838	0.468555	0.573146	0.490846	0.656222	0.774278	0.101562	0.158372	0.873564	0.365752	0.994365	0.0233923	0.0029174	0.00161574	0.311395	0	0.997217	0.0125286	0.800362	0.380518	0	0.0486677	0	0.0414901	0	0	0.00403125	0.0586961	0	0.312695
16	1	1	0.60208	0.4375	0	0	0	0.887908	0.539581	0	0.790987	0.102436	0	0.108071	0.304312	0	0.332958	0.142997	0.566042	0.781227	0	0.493883	0.579532	0.937786	0.0081633	0.0327491	0.0677512	0.0456094	0	0.00730084	0.00835213	0.722436	0.0154291	0	0.017432	0.924992	0.00666012	0.0159974	0.0306761	0.0101761	0.0396055	0.95422	0.0455098
17	1	1	0.496726	1	0	0	1	0.890477	0.55576	1	0.739585	0.116609	0.0318464	0.126601	0.334997	0.251383	0.823322	0.275737	0.608455	0.645651	0.143266	0.494351	0.993471	0.994344	0.000510426	0.00200539	0.00500739	0.0760263	1	0.000949217	0.000327648	0.75586	0.00340585	0	0	0	0	0.00265781	0.0248606	0.000199694	0.0114396	0	0.202768
18	0.666667	1	0.883197	0.34375	1	0	0	0.981408	0.00526884	0	0.274245	0.763487	0.0197866	0.107238	0.303924	0.310436	0.0586827	0.108536	0.578499	0.11744	1	0.61381	0	0.996905	0.0204463	0.00260371	0.000260363	0.281103	0	0	1	0.775945	0.355432	0	0.0478806	0	0.033342	0	0	0.00601707	0	0	0.348181
19	0.666667	1	0.67025	1	0	0	0	0.950984	0.748755	0.5	0.39636	0.0754027	0.147294	0.10285	0.0388095	0.424063	0.168413	1	0.697058	0.351252	0.6084	0.544639	0.717233	0.999808	0.99178	0.999861	0.999832	0	0	1	0.0648352	0	0.192078	0	0.959699	0	0.996658	0.999109	0	0.0872698	0.659271	0	0.122894
20	1	1	0.560069	0.78125	1	0	0	0.943776	0.774432	0	0.505481	0.0534571	0.00952659	0.20088	0.265706	0.275634	0.526781	0.395363	0.641789	0.679313	0.167355	0.783377	0.43024	0.951297	0.0252197	0.0518292	0.0407524	0.0552338	0	0.00777067	0.00832781	0.454968	0.0395681	0	0.0368857	0	0	0	0.0131115	0.00563338	0.0595047	0.980629	0.258715
21	1	1	0.456719	1	0	0	0	0.902768	0.500518	0	0.0678189	0.0152751	0.0375932	0.0929282	0.264438	0.237599	0.360589	0.216525	0.553403	0.750758	0.339135	0.555156	0.282803	0.998688	0	0.00117013	7.63042e-05	0.0495238	0	0	0.00360589	0.689251	0.054829	0	0	0	0.0126226	0	0	0.00211793	0.025163	0	0.177295
22	1	1	0.498633	1	0	0	0	0.896613	0.392825	0.5	0.0703488	0.257602	0.425331	0.576784	0.176591	0.310436	0.402956	0.178431	0.365157	0.160518	0.49	0.347002	0.422853	0.989917	0.00687498	0.999833	0.00306133	0.0707701	0	6.25e-05	0.00195749	0	0.00898167	0	0.0185332	0	0.00468789	0.997376	0	0.00575988	0	0	0.126993
23	0.333333	0	0.34302	0.375	1	1	0	0.19813	0.999516	0	1	0.0566575	0.0549629	0.436379	0.37312	0.130365	0.376845	0.620973	1	0.898402	0.122021	0.617109	0.700706	0.954537	0.0186897	0.0482871	0.0401221	0.0492687	0	0.00503172	0.000457867	0.527877	0.00385134	0.0667357	0.0327791	0.892733	0.0208336	0	0.00764707	0.000932559	0.0399408	0.977524	0.287957
24	0	0	0.382081	0.78125	0	0	0	0.882954	0.571145	0	0.0995705	0.558803	0.228733	0.105884	0.43916	0.237599	0	0.366355	0.746063	0.0612147	0.0277778	0.763332	0.337382	0.999769	0.00665217	0.000912723	0.000130385	0	0	0.999609	0.996089	0.750141	0.918074	0	0.0262645	0	0.959953	0	0	1	0.784816	0	0.350885
25	0.333333	0	0.397608	0.71875	0	1	0	0.953219	0.714287	0	0.81688	0.471865	0.0663192	0.109823	0.570851	0.262012	0.323914	0.409712	0.447576	0.342043	0.790123	1	0.954118	0.928429	0.00169359	0.0539642	0.0734844	0.599279	0	0.00195736	0.334884	0	0.00760208	0.019719	0.00975562	0.924298	0.00936847	0.00343861	0	0.00481837	0	0	0.203332
26	1	1	0.350369	1	0	0	0	0.88923	0.770512	1	0.67291	0.177546	0.635371	0.0889472	0.464857	0.238201	0.532047	0.872187	0.56232	0.234039	0.848338	0.414126	0.715353	0.955501	0.00301781	0.00905024	0.0424532	0.341491	0	0.0152082	0.000651096	0.518617	0.0225776	0.963162	0.00529065	0	0	0	0	0.277805	0.617751	0	0.571979
27	0.333333	0	0.482655	0.8125	0	0	0	0.935855	0.88148	1	0.436026	0.121779	0.0108097	0.107413	0.474407	0.464083	0.489008	0.270294	0.67997	0.154811	0.9216	0.647378	0.804784	0.999901	0.993563	0.999942	0.999772	0	0	1	0.000819121	0.602002	0.111925	0	0.96675	0	0.995987	0	0	0.236427	0.701342	0	0.186061
28	0	0	0.192218	0.78125	0	0	0	0.658423	0.865329	1	0.764111	0.0820848	0.333173	0.562966	0.500617	0.197701	0.617753	0.218241	0.415175	0.868027	0.765625	0.538124	0.62471	0.96814	0.00210453	0.0237777	0.0248045	0.0277094	0.978183	0.0013698	0.0013862	0.626754	0.337455	0	0.00122576	0.980133	0	0	0.00698882	0.00442474	0	0	0.41561
29	0.333333	1	0.582222	0	0	1	0	1	0.378523	0	0.103879	0.878209	0.047259	0.0696676	0.403581	0.737222	0.0149048	0.663242	0.784538	0.880862	0.00778547	0.653271	0.801686	0.823417	0	0.138109	0.180249	0	0	0.0122437	0.0352144	0.610878	0.0818375	0	0.0288227	0.749877	0.0418783	0.0626424	0	0.0276244	0.054905	0	1
30	1	1	0.297317	0	0	0	0	0.940778	0	0	0.392348	0.161169	0.695849	0.0996479	0.0463447	0.405273	0.110415	0.317554	0.872091	0.410159	0.891975	0.866938	0.144288	0.989104	0.0241106	0.015438	0.002993	0.697025	0	0	0.0224906	0.589473	0.0113241	0.92359	0	0	0.0434975	0	0	0.026731	0.0402779	0	0.200151
31	1	1	0.393352	1	0	0	0	0.898766	0.623425	1	0.409795	0.046564	0.602793	0.10982	0.1819	0.301435	0.511419	0.568992	0.553931	0.375372	0.891975	0.633428	0.63736	0.999501	0.0111792	0.00203564	0.998809	0	0	0	0.695567	0.716004	0.011942	0	0.0329733	0	0.0131336	0.997134	0	0.00165559	0	0	0.226772
32	0.333333	0	0.503826	0.34375	0	0	1	0	1	0	0.993787	0.638309	0.047259	0.100548	0.548538	0.283878	0.558791	0.218997	0.774278	0.457632	0.00267539	0.612832	0.609348	0	0	0.000157196	0	0	0	1	0.0455508	0	0	0	0.999947	0	0	0	0	0.0653292	0.491534	0	0.959005
33	1	1	0.507171	1	0	0	1	0.87915	0.785153	1	0.792805	0.0559424	0.0832932	0.14071	0.304559	0.126211	0.573613	0.600862	0.95937	0.907121	0.401982	0.6113	0.754594	0.989613	0.000841008	0.00521876	0.0105007	0	0.995905	0.00195093	0	0.806633	0.00228494	0	0.0194256	0.993662	0	0	0.0513605	0.00117357	0.0176858	0.995979	0.19799
34	1	1	0.42202	1	0	0	1	0.934857	0.454664	1	0.546461	0.634569	0.635371	0.0848713	0.338126	0.521527	1	0.471407	0.700112	0.198294	0.25	0.426081	0.944884	1	0	0.999967	0.999822	0	0	1	0.0383781	0	0.0166974	0	0	0	0	0	0	0.0196167	0.719387	0	0.255064
35	0.333333	0	0.134908	0.78125	1	0	0	0.916732	0.397378	0	0.508546	0.0843357	0.705916	0.106013	0.626043	1	0.364672	0.251485	0.581751	0.15741	0.694444	0.678142	0.314142	0.878464	0.0100882	0.0526498	0.107654	0	0.933685	0	0.940015	0	0.0376392	0	0.0446253	0.864667	0.0338049	0.0395495	0	0.00605569	0	0	0.531124
36	0.666667	1	0.749455	1	0	0	0	0.928837	0.618701	1	0.816567	0.338292	0.0232979	0.564466	0.0798724	0.557358	0.723497	0.283593	0.379265	0.646999	0.81	0.755777	0.56841	0.978217	0.00120084	0.015236	0.011773	0.0114401	0	0.000830987	0.00127279	0.642101	0.00663925	1	0.00148061	0.994039	0	0	0.0087936	0.00415422	0.0027093	0	0.480085
37	0.666667	1	0.403435	1	1	1	0	0.89596	0.614429	0	0.592801	0.00426719	0.127386	0.10866	0.607136	0.237966	0.855495	0.709527	0.86801	0.833316	0.11013	0.599122	0.858722	0.833866	0.0313359	0.216098	0.181642	0.234444	0	0.0215066	0.0113965	0.490343	0.00242864	0.0977036	0.0353713	0.631817	0.0328092	0.0141745	1	0.00875499	0.0450412	0	0.432542
38	1	1	0.205771	1	0	0	0	0.92047	0.806136	1	0.915594	0.00892124	0.162004	0.10969	0.362533	0.238523	0.527019	0.423421	0.885849	0.373561	0.123933	0.408615	0.854305	0.977059	0.00290321	0.0114953	0.0236612	0.231562	0	0.00730686	0.142674	0.44523	0.00271606	0.987541	0.01422	0	0.00391542	0	0	0.179078	0.549587	0	0.317668
39	0.666667	0	0.381916	1	0	0	0	0.922022	0.658633	0	0.616857	0.225774	0.0957673	0.101937	0.259021	0.2517	0.46582	0.0631596	0.459708	0.139425	0.285047	0.691426	0.418752	0	0.9827	0.00015935	0.999258	0	0	1	0.243632	0.784684	0.47513	0	0.0300222	0	0.00641666	0.997132	0	0.262157	0.827221	0	0.207202
40	1	1	0.525969	1	0	0	0	0.812142	0.568486	0	0.688819	0.093761	0.163768	0.271113	0.38432	0.31212	0.677203	0.232546	0.631321	0.926795	0.305402	0.863072	0.642523	0.949028	0.0260477	0.0654351	0.0323853	0.0698574	0	0.00787865	0.0209832	0.433343	0.0698376	0	0.0378429	0.867544	0.0263299	0	0.00981771	0.0213443	0.0518545	0.98231	0.176504
41	0.666667	0	0.00676618	0.5625	0	0	1	0.953492	0.639435	0	0.587135	0.03361	0.0926276	0.0989757	0.343486	0.449147	0.350538	0.277012	0.463594	0.321872	0.0277778	0.569198	0.276713	0.980817	0.00305397	0.00639381	0.00696963	0.120299	0.993928	0.00316784	0.34773	0.76037	0.3973	0	0.031345	0	0.0107763	0	0	0.464218	0.924232	0	0.0928598
42	1	1	0.737527	0.78125	1	0	0	0.90874	0.550474	0	0.451256	0.0251225	0.0705968	0.10965	0.595007	0.389569	0.792177	0.216406	0.576772	0.151279	0.323722	0.47089	0.804959	0.973537	0.00346147	0.0229415	0.048719	0.031846	0	0	0.611214	1	0.024861	0	0.0158127	0.923151	0	0.000622794	0.00329527	0.00131621	0.0414808	0.972648	0.379977
43	0.333333	0	0.557458	0.53125	0	0	0	0.866075	0.517293	1	0.677846	0.0693301	0.206157	0.103291	0.307357	0.252162	0.492848	0.367839	0.23471	0.382872	0.234131	0.514573	0.553993	0	0.99813	0.000218253	2.42013e-05	0	0	1	0.000348651	0.747822	0.296195	0	0.017036	0	0.995815	0	0	0.678242	0.803613	0	0.243179
44	1	1	0.609865	1	0	0	1	0.878271	0.587155	0	0.488005	0.331376	0.00610699	0.108316	0.137473	0.269971	0.536072	0.332351	0.743998	0.710224	0.504848	0.662542	0.75546	0.996776	0.00741081	9.80082e-05	0.999222	0.0429108	0	0	0.309982	0.801777	0.00879485	0	0.0311077	0	0.00911425	0	0	0.000214449	0.0169373	0	0.0830209
45	0.666667	0	0.344078	0.3125	1	0	0	0.377275	0.665759	0	0.772159	0.114792	0.0705968	0.10984	0.369026	0.49174	0.100045	0.0379326	0.80152	0.381715	0.222245	0.674471	0.154342	0.982007	0.0241337	0.019393	0.0055672	0.936087	0	0	0.00323028	0.644663	1	0	0.0460294	0	0.0422376	0	0	0.013305	0.0420043	0	0.334641
46	0.666667	1	0.595982	1	0	0	0	0.935645	0.613679	1	0.772597	1	0.201035	0.109567	1	0.257584	0.8236	0.383149	0.854893	0.586102	0.5625	0.220359	0.408435	0.917883	0	0.0472027	0.0639976	0.516448	0.934943	0.0136079	0.256818	0.651557	0.669468	0	0	0	0.0123885	0.0177761	0	0.0116741	0.0123336	0	0.712584
47	0.666667	1	0.448431	0.71875	0	0	0	0.85906	0.866048	1	0.158191	0.294999	0.0223373	0.101483	0.372378	0.52545	0.640596	0.287335	0.661417	0.329295	0.25	0.216465	0.91764	0	0	8.3407e-05	0	0	0	1	0.0238623	0.546593	0.0119851	0	0.996964	0	0	1	0	0.0242339	0.827045	0	0.253442
48	1	1	0.634128	1	0	0	0	0.909945	0.84832	1	0.705402	0	0.223445	0.107718	0.340952	0.240311	0.821867	0.313383	0.655751	0.259273	0.1812	0.782975	0.833706	0.999914	0.00874231	0.000133244	1	0	0	0	0.173485	0.842612	0.157677	0	0.0292824	0	0.00822555	0.999702	0	0	0.0179376	0	0.148185
49	0	0	0.0618161	0.8125	1	0	0	0.859476	0.807422	1	0.840383	0.0504326	0.529676	0.496851	0.601741	0.017494	0.706268	0.669485	0.467942	0.584142	0.676639	0.111416	0.68629	0.90691	0	0.0506244	0.0909923	0.609172	0.940006	0.00717	0.0294505	0.323383	0.0412151	0	0	0.89188	0.0093976	0.0197175	0	0.0313539	0.46346	0	0.42664
50	1	1	0.599401	0.71875	1	0	0	0.926766	0.928501	0	0.695806	0.0703383	0.211477	0.202009	0.468157	0.464083	0.264171	0.750558	0.524021	0.823992	0.504848	0.721078	0.619161	0.941494	0.0198649	0.0431286	0.0487795	0.043036	0	0.00656899	0.00739523	0.532964	0.00613628	0	0.0359108	0	0	0	0.00812498	0.0101046	0.0491721	0.97267	0.263509
51	1	1	0.400679	0.8125	0	0	0	0.897355	0.850641	0	0.424041	0.17186	0.158843	0.717742	0.342443	0.247391	0.794497	0.544715	0.777503	1	0.0371901	0.431291	0.506618	0.908308	0.0251167	0.0698099	0.0780785	0.062736	0	0.0121099	0.0324176	0.415247	0.0424456	0	0.041147	0	0.0229518	0	0.0468834	0.0480397	0.0429217	0.945001	0.281668
52	0.666667	0	0.409069	0.1875	0	0	0	0.940892	0.890121	0	0.845586	0.0249818	0.26602	1	0.417306	0.804999	0.464814	0.387172	0.52864	0.862204	0.28699	0.756472	0.257019	0.948179	0.0158886	0.0269847	0.0486371	0.0466897	0	0.00736385	0.00856573	0.531884	0.00790387	0	0.0305125	0.93514	0.0144605	0.000879266	0.0392533	0.0131292	0.0387006	0.964794	0.425942
53	1	1	0.296649	1	0	0	1	0.860871	0.444901	1	0.58933	0.000281353	0.00228733	0.109512	0.339785	0.443312	0.564262	0.655742	0.611257	0.845319	0.109673	0.420811	0.902978	0.967114	0.011573	0.0177753	0.0197247	0.0285397	0.982864	0.00350601	0.000117617	0.6838	0.00268731	0.977843	0.0188845	0	0.00682809	0.0101618	0.0142848	0.00237862	0.0232633	0	0.272715
54	1	1	0.450441	0.8125	0	0	0	0.824271	0.578891	0	0.586622	0.00656491	0.00131275	0.104878	0.297829	0.244324	0.594802	0.32924	0.525075	0.409333	0.0287524	0.583121	0.708732	0.999605	0.0112019	0.00020689	0.998891	0.131364	0	0	0.210064	0.764561	0.0185807	0	0.0338215	0	0.0109571	0.996845	0	0.000888292	0.0163682	0	0.153107
55	1	1	0.263908	0.8125	0	0	0	0.899179	0.673604	0	0.926715	0.0176432	0.00375959	0.107862	0.245846	0.45446	0.306975	0.377958	0.710369	0.777115	0.0165306	0.511197	0.53896	0.988913	0.0100888	0.00706555	0.007681	0.203404	0.999346	0	0.00425779	0.664664	0.294895	0	0	0	0.0165717	0	0	0.0039378	0.0201533	0	0.369918
56	0.333333	0	0.655013	1	1	0	1	0.991858	0.33423	0	0.641345	0.166467	0.154136	0.101342	0.386716	0.261016	0.407656	0.205829	0.545332	0.465222	0.952948	0.436938	0.771908	0.988529	0.0196048	0.00303212	0.0041783	1	0	0.999224	0.00243636	0.917637	0.286924	0	0.0546584	0	0.0376592	0	0	0.579745	1	0	0.358601
57	0	0	0.574778	1	0	0	0	0.922316	0.617668	1	0.52137	0.161708	0.308642	0.0886611	0.4697	0.608444	0.549717	0.311464	0.538296	0.575645	0.796387	0.603881	0.919813	0.994487	0.000396708	0.00323516	0.00461259	0.138898	0.999632	0.000960033	0.330718	0.68155	0.00300347	0	0.00424612	1	0.00125287	0	0	0.35171	0.733305	0	0.548623
58	0.333333	1	0.052938	0.5	1	0	0	0.862054	0.745003	0.5	0.524519	0.616996	0.0254148	0.0762782	0	0.257584	0.0155493	0.348951	0.209974	0.338832	0.09	0	0.954748	0.714108	0.0141762	0.205145	0.213912	0	0.784761	0.0404858	0.0276764	0.36191	0.193936	0.731248	0.0270508	0.739694	0.0371314	0.0445344	0.835429	0.0328031	0	0	0.641858
59	0.333333	0	0.421041	0.8125	1	1	1	0.948508	0.852665	0	0.79063	0.0115003	0.142562	0.109517	0.69289	0.47116	0.668486	0.74244	0.440945	0.0673926	0.127551	0.819829	0.737011	0.952511	0	0.0187927	0.0537258	0.38185	0.9662	0.00207333	0.00153743	0.777398	0.0150862	0	0	0.928776	0	0	0.20621	0.00219663	0	0.966891	0.203759
60	0.333333	1	0.613083	1	0	0	0	0.913287	0.554419	1	0.580078	0.042332	0.0492279	0.109803	0.225835	0.239347	0.602587	0.304382	0.715591	0.618828	0.721476	0.556484	0.83317	0	0.999027	0.00105935	0.999562	0	0	1	0.000865327	0.627578	0.00787513	0	0.00874927	0	0.99694	0.998028	0	0.00140966	0	0	0.175062
61	1	1	0.617634	1	0	0	0	0.892962	0.696636	1	0.781809	0.0275961	0.245516	0.248852	0.650212	0.237835	0.49869	0.547557	0.743004	0.751211	0.0771605	0.659843	0.931355	0.991737	0.000488844	0.00525323	0.00468807	0	0.999343	0.00114523	0.00061329	0.679207	0.00438305	0	0	0	0	0.00934508	0.0341754	0.00186709	0.0245794	1	0.566091
62	0.333333	0	0.548072	1	0	0	1	0.895053	0.422944	0.5	0.0814072	0.0482286	0	0.0930697	0.0939027	0.272026	0.317376	0.0622873	0.209974	0.155261	0.5625	0.721293	0.607602	0	0.998713	0	0.99984	0	0	1	0.00159203	0.781405	0.162293	0	0.966982	0	0.995786	0	0	0.0075497	0.019387	0	0.140249
63	0.333333	0	1	0.78125	0	1	0	0.777827	0.708219	0	0.580942	0.287789	0.635371	0.102064	0.878799	0.560769	0.118574	0.449736	0.538296	0.141752	0.326531	0.633126	0.581364	0.906031	0	0.0758968	0.108658	0	0	0.00697767	0.758614	0.777658	0.0572993	0	0	0.870293	0.0311832	0.0336922	0	0.00288523	0	0.916781	0.639184
64	1	1	0.577358	0.8125	0	0	1	0.921573	0.705072	0	0.439781	0.0433167	0	0.102945	0.448539	0.252483	0.49594	0.325745	0.806524	0.513065	0.680625	0.632114	0.488178	0.970799	0.00410162	0.00801948	0.0145311	0	0.990881	0.00289401	0.00186507	0.748909	0.0259929	0	0.0315425	0	0	0.00856144	0.416304	0.00258028	0	0	0
65	0.333333	0	0.26914	0.8125	0	0	1	0.615097	0.763281	1	0.453554	0.0817683	0.191708	0.0832694	0.418491	0.526181	0.372206	0.198394	0.559204	0.366867	0.758585	0.818236	0.618635	0	0	0.000456685	0	0	0	1	0.00173065	0.594913	0.00820565	0	1	0	0	1	0	0.00242288	0.0059819	0	0.644462

## Sheet: HER2（test）
PatientID	rad_score	label	textural_phenotype_level_20-30%	CoLIAGe2D_WindowSize3_Sum Variance_firstorder_Maximum	CoLIAGe2D_WindowSize3_Entropy_firstorder_90Percentile	CoLIAGe2D_WindowSize9_Difference Entropy_firstorder_90Percentile	wavelet-LLH_lbp-3D-m1_firstorder_InterquartileRange	wavelet-LLH_lbp-3D-m1_firstorder_Kurtosis	wavelet-HLH_lbp-3D-k_firstorder_Maximum	wavelet-HHL_lbp-3D-m1_firstorder_InterquartileRange	wavelet-HHL_lbp-3D-k_firstorder_Maximum	shearlet2DIdxs[ 1 1 -2]_glrlm_GrayLevelNonUniformityNormalized	shearlet2DIdxs[1 1 2]_glszm_GrayLevelNonUniformityNormalized	shearlet2DIdxs[1 2 0]_firstorder_Entropy	shearlet2DIdxs[1 2 0]_glszm_SmallAreaEmphasis	shearlet2DIdxs[1 2 2]_glszm_GrayLevelNonUniformityNormalized	shearlet2DIdxs[ 1 3 -4]_glszm_SmallAreaEmphasis	shearlet2DIdxs[ 1 3 -1]_glszm_LowGrayLevelZoneEmphasis	shearlet2DIdxs[1 3 3]_glszm_LowGrayLevelZoneEmphasis	shearlet2DIdxs[ 2 1 -1]_firstorder_Maximum	shearlet2DIdxs[2 1 1]_glszm_GrayLevelNonUniformityNormalized	shearlet2DIdxs[ 2 3 -1]_gldm_DependenceNonUniformityNormalized	shearlet2DIdxs[2 3 2]_glszm_SmallAreaEmphasis	glbp_hist_kernel2_8	gldp_hist_0_kernel5_6	gldp_hist_0_kernel6_9	gldp_hist_0_kernel9_9	gldp_hist_45_kernel1_6	gldp_hist_45_kernel3_7	gldp_hist_45_kernel4_5	gldp_hist_45_kernel6_0	gldp_hist_45_kernel7_7	gldp_hist_45_kernel9_0	gldp_hist_45_kernel9_7	gldp_hist_45_kernel10_6	gldp_hist_90_kernel3_8	gldp_hist_90_kernel4_6	gldp_hist_90_kernel9_5	gldp_hist_135_kernel1_2	gldp_hist_135_kernel6_0	gldp_hist_135_kernel6_6	gldp_hist_135_kernel9_8	WL_lbp_hist_cD2_5
1	0	0	0.301567	0.8125	1	1	0	0.877052	0.635724	0	0.512909	0.0280767	0	1.44652	0.407594	0.0654628	0.23317	0.0262908	0.765597	0.828449	0.373457	0.835237	0.373361	0.913416	0.0206609	0.0681571	0.0793189	0.0533498	0	0.00960036	0.0133998	0.51097	0.0160423	0	0.0397737	0.836335	0.0242926	0	0.0531586	0.0133411	0.0463269	0.939526	0.285327
2	1	1	0.62825	0.78125	1	0	0	0.866778	0.323364	0	0.430278	0.521817	0.204674	0.104556	0.393153	0.238463	0.49944	0.216966	0.729134	0.230083	0.718809	0.242515	0.844168	0.923797	0.0261224	0.102496	0.0880759	0.11153	0.948188	0.00386653	0.0233941	0.367166	0.0205795	0	0.0366944	0	0.0251217	0	0.338694	0.00900589	0.0240119	0.954118	0.199904
3	1	0	0.355744	1	0	0	1	0.884198	0.799686	1	0.798693	0.0757661	0.0104433	0.109794	0.487389	0.246576	0.671337	0.339534	0.685602	0.251572	0.0611339	0.705378	0.913728	0.984253	0.00143621	0.00585017	0.0170536	0.204707	0	0.00233451	0.00102495	0.641103	0.00771705	0	0	0	0.00620174	0	0	0.000932559	0.0204718	0	0.240645
4	0.666667	1	0.576403	1	0	0	0	0.889961	0.402313	0	0.422118	0.0940658	0.304527	0.108569	0.397494	0.403633	0.607757	0.652555	0.755906	0.24763	0.149844	0.61512	0.688257	0.999654	0.00570184	3.18027e-05	0.999577	0	0	1	0.0568437	0.663303	0.242508	0	0.0212528	0	0.993768	0.998408	0	0.0669555	0.707923	0	0.178502
5	1	1	0.691714	0.8125	0	0	0	0.919342	0.887307	1	0.757018	0.0128016	0.00375959	0.109774	0.302052	0.26335	0.617657	0.505041	0.518018	0.687631	0.460459	0.26772	0.948273	0.973793	0.00732874	0.0140047	0.0193268	0.032237	0.98196	0.00374373	0.00188188	0.580924	0.00290287	0.985489	0.0108506	0	0	0	0.299694	0.0016064	0.0159477	0	0.374794
6	1	1	0.534375	0.65625	1	0	0	0.990588	0.541725	0	0.731442	0.139997	0.45491	-0.000160026	0.434916	0.250636	0.182979	0.0667411	0.502084	0.491546	0.593316	0.455576	0.0864864	0.8817	0.0227684	0.033876	0.136029	0	0.0318661	0.0163015	0.773025	0.938073	0.0304237	0.0525731	0.048377	0.816872	0.024359	0	1.1392	0.785793	0.946024	0.905399	0.519944
7	1	1	0.428725	1	0	0	0	0.888697	0.552834	1	0.662118	9.37955	0.175124	-1.27529	0.32121	0.798055	0.56111	0.402766	0.845055	0.498917	0.349174	0.297006	1.00828	0.99775	1.00032	6.73056e-05	0.999988	0.175651	0	1	0.0445502	0.679056	0.00967146	0	0.00239373	0	0	0	0	0.0591792	0.914043	0	0.275366
8	1	1	0.57345	0.6875	0	0	0	0.924483	0.407463	0	0.626424	1.04484	0.228733	0.106986	0.654635	0.405273	0.254478	-0.134102	0.784538	0.14841	0.597107	1.04684	0.313584	0	0.007812	0.00058154	0.999224	0	0	0	0.0098005	0.716928	0.0596887	0	0.0342181	0	0.0123008	0.994185	0	0.011872	0.0292505	0	0.150999
9	1	1	0.497109	0.25	0	0	0	0.842519	0.544437	1	0.485345	4.57076	0.0397107	1.70528	0.33949	0.104326	0.79821	0.200432	0.305015	0.776544	1.47449	0.122312	0.172834	0.830258	0.0109915	0.116096	0.116922	0.117415	0.886144	0.00746269	0.452135	0.588769	0.0893699	0	0.00373967	0.87215	0	0	0.0394854	0.0302025	0	0	0.973213
10	1	0	0.645991	0.8125	0	0	0	0.946482	0.592038	0	0.458414	0.190547	0.000313765	0.109381	0.455618	0.442678	0.474077	0.379173	0.639573	0.730016	0.473668	0.738777	0.610875	0.99332	0	0.00788081	0.00255825	0.357549	0	0	0.00427262	0.648388	0.00633746	0	0.0275684	0.982645	0	0	0	0.00395256	0.0424001	0	0.263481
11	1	1	0.715056	1	0	1	0	0.946542	0.817767	0	0.635652	0.0197768	0.0705968	0.109418	0.607567	0.262764	0.660895	0.239227	1.09756	0.390493	0.136052	0.759341	0.657765	0.937664	0.00724212	0.0213104	0.0663609	0	0	0	0.000890531	0.688511	0.00267294	0	0.0381173	0	0.0254796	0	0.000885722	0.00326396	0.0333016	0.955479	0.369482
12	0.333333	0	0.66336	1	0	0	1	0.942037	0.572107	1	0.444273	0.0130009	1.16628	0.0977506	0.66013	0.435899	0.460609	0.190592	0.52322	0.390151	0.381488	0.577505	0.59755	0.999312	0	0.00025534	0	0	0	1	0.00290683	0.874553	0.0122294	0	0.984063	0	0.999244	1	0	0.00380008	0.0224756	0	0.37922
13	0.333333	0	0.0810505	0.8125	0	0	1	0.953011	0.586807	1	0.631162	0.015791	0.691821	0.107937	0.403765	0.747392	0.642169	-0.0370367	0.602533	0.341514	0	0.664178	0.368441	0.999626	0.99863	0.999514	0.999865	0	0	1	0.0013274	0.691833	0.163667	0	0.0183106	0	0.996011	0	0	0.0042821	0.0151181	0	0.151945
14	1	1	0.439036	1	0	0	1	0.864959	0.55954	0	0.649127	0.0223207	0.0338363	0.109645	0.304202	0.31193	0.506637	0.203439	0.695704	0.400998	0.198868	0.696873	0.816627	0.995764	0.00272135	0.00196011	0.00134234	0.00336305	1.00155	0.000724586	0.000827522	0.8375	0.00342022	0	0	0	0	0	0	0.000785003	0.0205147	0	0.148917
15	0.333333	1	0.932014	0.8125	1	1	0	0.927185	0.787655	0	0.575009	0.011301	0.289491	0.359857	0.624069	0.417463	0.295297	0.366355	0.661417	0.646229	0.26449	0.794924	0.644966	0.964954	0.0219549	0.0496637	0.0303921	0.0357911	0	0.00594725	0.00307905	0.491521	0.00426809	0	0.0367466	0.886981	0.024813	0.0655684	0.0184083	0.0010752	0.0486138	0.980893	0.417444
16	1	0	0.366369	0.78125	0	0	0	0.879042	0.4882	1	0.427008	0.0640665	0.474748	0.0889444	0.681148	0.300286	0.571275	0.452886	0.546155	0.497548	0.155817	0.552877	0.440746	0.989746	0	0.00378448	0.00783906	0.124393	0	0	0.000751911	0.510705	0.00485729	1.00029	0	0.9969	0.00196068	0.00432476	0	0.00459994	0	0	0.192181
17	0.333333	1	0.386643	0.78125	0	0	1	0.896839	0.564378	1	0.199015	0.374868	0.17808	0.109636	0.356268	0.33031	0.379969	0.600737	0.765597	0.651422	0.587778	0.761737	0.546853	0	0.998433	0.000196179	0.999898	0	0	1	0.000978744	0.720704	0.011281	0	0.0161606	0	0.99742	0.998313	0	0.38748	0.799925	0	0.360833
18	0.333333	1	0.218259	0.75	1	1	0	0.934611	0.608385	0	0.515235	0.0741718	0.0672355	0.717317	0.330252	0.278305	0.451987	0.292721	0.609328	0.819074	0.347258	0.698604	0.833608	0.956766	0.0193863	0.0415951	0.0396737	0.0313714	0	0.00552388	0.0129813	0.553083	0.00423935	0	0.0354673	0.898376	0.0213386	0.0552684	0.0239131	0.0185023	0.0455679	0.97633	0.359249
19	1	1	0.328547	1	0	0	0	0.916473	0.829311	0	0.879074	2.80963	0	-0.550945	0.386838	0.257167	0.496916	0.668131	0.630637	0.476118	0.413265	0.210653	0.682461	0.970782	0.00671506	0.0151174	0.0304306	0.0467985	0	0.0051069	-0.00033731	0.726977	0.00678296	0	0	0.965214	0.0124393	0	0.00262383	1.47557e-06	0.0245411	0.98333	0.244641
20	1	1	0.587085	0.8125	0	0	0	0.903738	0.841072	1	0.762616	0.0606434	0.298754	0.277321	0.756236	0.274761	0.638144	0.582409	0.361268	0.678266	0.136578	0.335149	0.714715	0.969035	0.00543656	0.00489359	0.0364303	0	0	0.00417183	0.000848525	0.572874	0.0207327	0	0.00501254	0.959405	0.0061347	0	0	0.00079484	0.0106842	0.978213	0.282345
21	0.333333	0	0.106881	0.625	0	0	0	0.807498	-0.0501413	0	0.846408	0.996237	0.804141	0.0633803	0.579287	0.249688	0.227874	-0.661803	0.525984	0.29901	0.5625	0.628943	0.0810851	0.974562	0.0257321	0.00506667	0.0011692	33.5932	0	0.996103	0.785106	0	0.112008	0	0.0394487	0	0.0331428	0.982463	0	0.958025	0.940967	0	0.237494
22	1	1	0.509828	0.8125	0	0	1	0.880846	0.878622	1	0.700102	0.0151931	0.123008	0.109747	0.843244	0.238301	0.832083	0.46727	0.789722	0.318768	0.104379	0.722541	0.96898	0.973108	0.00453816	0.00346914	0.0349359	0.299252	0	0	0.000676299	0.715195	0.00153766	0	0.0121092	0.962701	0.00483756	0.0109509	0	0.000140671	0	0.982672	0.513415
23	1	1	0.623165	0.78125	0	0	0	0.982821	0.881055	0	0.211128	0.0158378	0.215282	0.104232	0.363165	0.238663	0.361041	0.385251	0.631321	0.294762	0.423727	0.797084	0.394236	0.927637	0	0.0245094	0.0521311	0	0.969589	0.00475915	0.00120138	0.705374	0.0383507	0	0	0.916031	0	0.0331361	0.688357	0.00399191	0.0469845	0	0.0836541
24	0.333333	1	1.02572	0.78125	1	1	0	0.880394	0.518284	0	0.669716	0.532051	0.18595	0.107667	0.528282	0.242595	0.493394	0.177908	0.741084	0.0722106	0.109673	0.678418	0.783943	0.90334	0	0.066154	0.0941121	0	0	0.00499683	0.547398	0.90447	0.0341941	0	0.0141495	0.880358	0.0243226	0.00400539	0	0.00156705	0	0	0.297277
25	0.666667	0	0.359331	1	0	0	0	0.888176	0.498422	1	0.389965	0.0122623	0.546314	0.0991895	0.46569	0.260777	0.539374	0.340829	0.366998	0.472774	1.0784	0.446841	0.773385	0.99758	0	0.000183729	0.99932	0	0	1	0.591621	0	0.270609	0	0.992611	0	0	0	0	0.670543	0.773186	0	0.581418
26	0.333333	0	0.567417	0.59375	0	0	0	0.92178	0.627119	0	0.356205	0.0691777	1.01378	0.109765	0.568996	0.665481	0.44169	0.862479	1	0.33417	0.464876	0.412626	0.589788	0.906294	0.0113242	0.0466471	0.102757	0.794508	0	0.0160031	0.0034319	0.607824	0.0140258	0	0.0342292	0.863146	0.860323	0.0330796	0.487904	1.82824	0.747732	0.927499	1.05132
27	1	1	0.384908	1	0	0	0	0.863182	0.578036	0	0.523144	0.148672	0.131275	0.106039	0.567827	0.354463	0.477835	0.214746	0.611257	0.488333	0.294961	0.771332	0.604905	0.994239	0.00193585	0.0010966	0.00258015	0.124671	0	0	-0.000126019	0.65683	0.127914	0	0.0144544	0	0.00451738	0	0	0.000248879	0.0163308	0	0.281427
28	0.333333	0	0.728732	0.46875	0	0	0	0.923768	0.182205	1	0.712967	0.201941	0.228733	0.102101	0.119327	0.276769	0.291555	0.608859	0.838069	0.633315	0.5625	0.526803	0.309818	0.958033	0.00437728	0.0196154	0.0170498	0	0.977424	0.00739288	0.379593	0.759563	0.0216817	0	0.018599	0	0	0	0.186799	0.400342	0.900609	0	0.24923
29	0.333333	0	0.789661	0.71875	1	0	1	0.863989	0.559519	0	0.278309	0.0435394	0.131275	0.106969	0.190193	0.306215	0.351771	0.355198	0.702458	0.39921	0.747716	0.401417	0.532927	0.976555	0	0.0308284	0.022602	1.27677	0	0	0.000861127	0.890378	0.0104618	0	0	0	0.0526897	0	0	0.00140474	0.0448525	0	0.180483

## Sheet: Ki67（training）
PatientID	rad_score	label	original_glszm_SizeZoneNonUniformity	original_gldm_GrayLevelNonUniformity	Ipris_shell1_id_mean	CoLIAGe2D_WindowSize9_Sum Entropy_firstorder_RobustMeanAbsoluteDeviation	wavelet-LLH_lbp-3D-m1_firstorder_MeanAbsoluteDeviation	wavelet-LLH_lbp-3D-m1_firstorder_Skewness	shearlet2DIdxs[ 1 1 -2]_firstorder_Skewness	shearlet2DIdxs[1 1 0]_glszm_SizeZoneNonUniformity	shearlet2DIdxs[1 1 1]_glszm_LowGrayLevelZoneEmphasis	shearlet2DIdxs[1 1 2]_firstorder_Maximum	shearlet2DIdxs[ 1 2 -2]_firstorder_Minimum	shearlet2DIdxs[ 1 2 -2]_glrlm_LowGrayLevelRunEmphasis	shearlet2DIdxs[1 2 1]_glszm_SmallAreaLowGrayLevelEmphasis	shearlet2DIdxs[ 1 3 -3]_firstorder_Skewness	shearlet2DIdxs[ 1 3 -3]_glszm_GrayLevelNonUniformityNormalized	shearlet2DIdxs[1 3 1]_glrlm_GrayLevelNonUniformityNormalized	shearlet2DIdxs[1 3 3]_glrlm_LowGrayLevelRunEmphasis	shearlet2DIdxs[1 3 4]_firstorder_Entropy	shearlet2DIdxs[ 2 1 -1]_firstorder_Energy	shearlet2DIdxs[2 1 0]_firstorder_Maximum	shearlet2DIdxs[2 1 0]_glszm_ZonePercentage	shearlet2DIdxs[ 2 2 -1]_firstorder_Mean	shearlet2DIdxs[ 2 2 -1]_glszm_LargeAreaEmphasis	shearlet2DIdxs[2 2 0]_firstorder_Mean	shearlet2DIdxs[2 2 1]_firstorder_Skewness	shearlet2DIdxs[ 2 3 -2]_firstorder_Mean	shearlet2DIdxs[ 2 3 -1]_firstorder_Entropy	shearlet2DIdxs[ 2 3 -1]_firstorder_Mean	shearlet2DIdxs[2 3 0]_firstorder_Mean	shearlet2DIdxs[2 3 1]_firstorder_Skewness	shearlet2DIdxs[2 3 1]_glszm_GrayLevelNonUniformityNormalized	shearlet2DIdxs[2 3 1]_glszm_SmallAreaLowGrayLevelEmphasis	shearlet2DIdxs[2 3 2]_glcm_MaximumProbability	glbp_hist_kernel1_2	glbp_hist_kernel1_4	gldp_hist_0_kernel1_9	gldp_hist_0_kernel11_8	gldp_hist_45_kernel6_2	gldp_hist_45_kernel7_2	gldp_hist_45_kernel10_2	gldp_hist_45_kernel10_6	gldp_hist_90_kernel6_2	gldp_hist_90_kernel10_5	gldp_hist_90_kernel11_1	gldp_hist_135_kernel0_6	gldp_hist_135_kernel5_0	gldp_hist_135_kernel6_3
1	1.48111	1	0.0496878	0.039927	0.493849	0	0.00320097	0.998463	0.591905	0	0.599138	0.748277	0.521808	0.982182	0.306358	0.392791	0.0481856	0.121508	0.493154	0.531515	0.0864217	0.607726	0.368249	0.477058	0.00700595	0.0600039	0.831526	0.116745	0.99993	0.347543	0	0.555193	0.0119008	0.27126	0.132554	0.428444	0.648439	0.126551	0.681873	1	0.0197769	1	0.0356965	0.481775	0.00317604	0.263692	0.000951387	0.165651	0.435526
2	0.556348	1	0.106044	0.355278	0.59129	0.223839	0.0157482	0.937202	0.164563	0.31643	0.474159	0.268405	0.412668	0.983948	0.227396	0.274105	0.00184453	0.00179949	0.655165	0.535228	0.498767	0.530061	0.0832429	0.600631	0.320243	0.484099	0.240913	0.70721	0.999529	0.278055	0.609143	0.55258	0.0423184	0.559004	0.0426071	0.00402566	0.0192807	0.0176948	0.95017	0.153222	0.00467496	0.0358557	0.0108506	0.0602794	0.00435082	0.00323425	0.036768	0.152459	0.064932
3	1.41544	1	1	0.384148	0.285832	0.23928	0.00874516	0.968941	0.21575	0.45512	0.642792	0.208205	0.787655	0.98496	0.543006	0.441331	0.101536	0.00621251	0.633747	0.535255	0.387297	0.657869	0.096222	0.794711	0.134649	0.72334	0.235032	0.761271	0.993344	0.316943	0.645089	0.549306	0.00268309	0.656677	0.122671	0.995821	1	0.168617	0.605326	0.0416894	0.0180418	0.764421	0.0353713	0.0184153	0.00199355	0.0112915	0.00481783	0.0263486	0.714918
4	-0.416861	0	0.0373976	0.317984	0.464991	0.812798	0.0165402	0.946613	0.296043	0.202447	0.460294	0.0915058	0.978086	0.984566	0.206373	0.38281	0.0730873	0.0054413	0.634738	0.534146	0.316288	0.28695	0.0502124	0.834963	0.212253	0.734775	0.311525	0.850866	0.99635	0.357035	0.667174	0.536322	0.0484808	0.388774	0.0904394	0.0096417	0.00288809	4.26561e-05	0	0.301226	0.00158541	0	0.017036	0.0886356	0	0.0028185	0	0.0451078	0.0152987
5	0.224565	0	0.182916	0.142874	0.761586	0.180821	0.0182016	0.927379	0.154082	0.0640394	0.361364	0.130512	0.690314	0.98686	0.420874	0.377067	0.24394	0.119109	0.722111	0.534152	0.103349	0.173623	0.159203	0.550303	0.0759354	0.351209	0.138845	0.571158	0.999517	0.232907	0.498156	0.501553	0.00820221	0.714363	0.0848966	1	0.383649	0.0907433	0.759299	0.345975	0.00129611	0.169196	0.0381462	0.00232847	0.0191297	0.00648055	0.137431	0.340812	0.154552
6	1.00025	1	0.362051	0.326997	0.409909	0.106915	0.0130782	0.936723	0.635737	1	0.572557	0.136482	0.618049	0.984304	0.644105	0.395451	0.125739	0.0266495	0.615649	0.535306	0.0309327	0.0642035	0.101942	0.824151	0.131433	0.725825	0.287428	0.878254	0.998324	0.347369	0.66009	0.559501	0.0305671	0.614711	0.0876977	0.166956	0.209418	0.0374636	0.951626	0.327686	0.000228838	0.0986737	0	0	0.00572133	0.000380671	0.0324684	0.0230583	0
7	-0.812249	0	0.0255285	0.14005	0.818354	0.91225	0.0176201	0.936712	0.0400526	0.0640394	0.463983	0.027169	0.969315	0.984635	0.00478277	0.405575	0.045266	0.224079	0.431777	0.532002	0.0571803	0.322507	0.209805	0.658245	0.047156	0.669311	0.243771	0.612853	0.992749	0.294617	0.712485	0.674965	0.00640001	0.105884	0.0624765	0.0186292	0.0186007	0.00592073	0.990525	0.0540218	0	0	0.0185332	0.0223075	0	0	0	0.0280044	0
8	1.73238	1	0.206494	0.95346	0.108924	0.189028	0.0150602	0.941217	0.409043	0.839019	0.705903	0.307882	0.817887	0.984369	0.613554	0.683667	0.0987855	0	0.587323	0.526138	0.334076	0.338505	0.092468	0.863151	0.247523	0.762429	0.489983	0.892681	0.999006	0.355909	0.672615	1	0.0691762	0.380418	0.0200873	0.0328853	0.0962535	0.0172537	0.972135	0	0.0856594	0	0.01422	0	0.00449944	0.0206011	0.0267084	0.00641616	0.00264113
9	0.304145	1	0.0236799	0.159176	0.779113	0.139817	0.0137923	0.947828	0.257871	0.0853859	0.819293	0.0338977	0.958073	0.979957	0.342079	0.371694	0.0390303	0.0388175	0.408262	0.532102	0.0118694	0.182424	0.215738	0.413712	0.0491718	0.264793	0.262163	0.353864	0.996157	0.135173	0.345115	0.568832	0.0430178	0.167837	0.0697662	0.00780282	0.00467633	0.000785488	0.979094	0.336222	0.10132	0	0.0391952	0.114378	0	0.0353708	0	0.0164987	0.0268964
10	0.999733	1	0.186893	0.229955	0.629933	0.107784	0.0221554	0.923161	0.223998	0.424605	0.666193	0.176183	0.871637	0.983026	0.503516	0.383676	0.000658294	0.0146101	0.674411	0.529837	0.134016	0.323156	0.246778	0.270206	0.0587056	0.210971	0.237351	0.269163	0.99967	0.0851332	0.279252	0.529447	0.0250405	0.436554	0.109912	0.658391	0.318579	0.0392763	0.86235	0.00767585	0.00571087	0.38848	0	0.181594	0.0116097	0.0100469	0.101229	0.00606934	0.188614
11	-0.508476	1	0.0381055	0.270254	0.807777	0.183537	0.0118177	0.94513	0.101174	0.229605	0.660938	0.022486	0.964591	0.984765	0.337918	0.383983	0.192742	0.0250643	0.511335	0.531802	0.0822106	0.221681	0.101621	0.649863	0.0527003	0.566275	0.279176	0.687385	0.992744	0.279449	0.563739	0.560488	0.009216	0.448204	0.133986	0.0258333	0.00994903	0.00136984	0	0	0	0	0.959699	0	0	0	0	0.0154582	0.00435029
12	0.999839	1	0.08837	0.453018	0.274819	0.186024	0.0199354	0.926131	0.376143	0.227386	0.660522	0.394434	0.646076	0.980999	0.168151	0.159312	0.207854	0.0582262	0.487312	0.526383	0.433964	0.601108	0.0509934	0.876102	0.24255	0.77034	0.416957	0.908206	0.973935	0.365584	0.673021	0.504804	0.000230734	0.470858	0.149571	0.027126	0.0226097	0.00498949	0.99272	0.135634	0.125469	0.0333296	0	0	0.000794969	0.00689578	0.023872	0	0.0503701
13	0.355206	0	0.0725153	0.100478	0.824533	0.125417	0.00594424	0.987608	0.364732	0.197888	0.526042	0.228201	0.708609	0.981968	0.431419	0.367106	0.351273	0.174207	0.409504	0.534478	0.0054558	0.070952	0.411184	0.684501	0.0189705	0.603865	0.221146	0.756952	0.990916	0.296536	0.637525	0.498256	0.146389	0.286387	0.0611435	0.221292	0.57318	0.0939807	0.909307	0	0	0	0.0446253	0.137825	0.012572	0.112262	0.0549203	0.191705	0
14	-1.24882	0	0.0140634	0.161895	1	0.916297	0.014981	0.935009	0.0412419	0.0804598	0.766927	0.00947951	0.985769	0.987475	0.118379	0.373594	0.00464094	0.139374	0.54445	0.533321	0.0731832	0.184269	0.171243	0.482389	0.0402253	0.444394	0.208978	0.31775	0.949836	0.186006	0.502591	0.535488	0.665856	0.201476	0.0974724	0.0115493	0	0.002769	0	0	0	0	0	0	1	0	0	0.0546198	0.00366536
15	-1.00035	0	0	0.0435236	0.664092	0.821128	0.0211798	0.932251	0.497814	0.144273	0.765	0.907168	0.036323	0.963088	0.162534	0.285448	0	0.795587	0.872617	1	0.0921174	0.192261	0.432077	0	0.0185422	0	0.680892	0.169022	0.994501	0	0.390336	0.333959	1	1	0.254683	0.0412102	0.160474	0.0963462	0.802576	0	0.0090357	0	0.00373967	0.0486979	0.013267	0.162643	0	0.356525	0
16	1.44381	1	0.0803134	0.344019	0	0.145139	0.00848438	0.973649	0.355865	0.228432	0.47191	0.233165	0.870124	0.982467	0.518442	0.431092	0.0390303	0.00509854	0.57818	0.53303	0.323231	0.694806	0.113707	0.909886	0.177015	0.766946	0.488354	0.900463	0.999982	0.346071	0.649308	0.576161	0.0409697	0.455702	0.134068	0.0815893	0.0715725	0.00983318	0.930603	0.446401	0.00370561	0.309118	0	0.188971	0	0.0920014	0.0334088	0.0188273	0.117843
17	-0.245552	0	0.0386365	0.169532	0.736709	0.20362	0.01813	0.934325	0.182411	0.17433	0.461806	0.145444	0.942016	0.984832	0.202324	0.367847	0.0923795	0.0521851	0.786613	0.53094	0.205819	0.344264	0.118165	0.581946	0.0825334	0.472089	0.205247	0.634398	0.998874	0.243153	0.544816	0.491172	0.223722	0.2881	0.11854	0	0	0.00050313	0.964347	0	0.00344027	0	0.0329733	0.11359	0	0.0096569	0	0.0999591	0
18	0.274396	1	0.0544769	0.123618	0.619818	0.035249	0	1	0.454005	0.156897	0.629808	0.100942	0.903149	0.981109	0.172007	0.37283	0.192742	0.100257	0.772692	0.526486	0.110551	0.340155	0.156002	0.251287	0.0284162	0.159857	0.286184	0.383304	0.991211	0.154704	0.435371	0.549197	0.0199308	0.28313	0.107463	0.219199	0.096144	0.0158359	0.835286	0.0232553	0.0154483	0.779428	0	0.00740076	0	0.0869682	0	0.016573	0.643846
19	0.484974	0	0.134548	0.285204	0.592936	0.175427	0.0178565	0.931758	0.307929	0.205766	0.341447	0.118981	0.925238	0.983268	0.283704	0.38216	0.0166008	0.00179949	0.64591	0.535066	0.595369	0.822819	0.164895	0.52074	0.15703	0.394562	0.220649	0.489179	0.999591	0.231905	0.443697	0.510812	0.0594141	0.373792	0.0963559	0	0.00127731	0.00573812	0.932407	0.00859838	0.00635983	0.202146	0	0.00262113	0.0043343	0.000623312	0	0.0183071	0.255087
20	-1.30001	0	0.0283293	0.278741	0.792098	0.217104	0.0114299	0.958219	0.12669	0.201634	0.253592	0.0172545	0.969962	0.982978	0	0.38053	0.00782519	0.00364182	0.490699	0.535127	0.0938355	0.135855	0.136475	0.502631	0.0594389	0.447773	0.114677	0.474998	0.963658	0.20094	0.5043	0.563192	0.242768	0.395278	0.135751	0.00351873	0.001054	0.000381752	0	0.0649594	0.000771555	0	0.96675	0.0289417	0.996955	0	0	0.0145912	0.00701983
21	0.507888	1	0.135206	0.311932	0.810017	0.827008	0.0083033	0.937779	0.0726276	0.232439	0.648674	0.0340731	0.948744	0.983905	0.292825	0.37961	0.0116123	0.0387746	0.584751	0.535149	0.14455	0.584089	0.091168	0.527976	0.133376	0.435176	0.545201	0.585055	0.993989	0.252515	0.516835	0.570422	0.0331491	0.591603	0.129963	0.584354	0.243292	0.0298432	0.929343	0.236284	0.00193396	0	0.0546584	0.107358	0	0.0553328	0.0986172	0.0428495	0.030326
22	0.941035	1	0.0627911	0.711121	0.493576	0.0351019	0.013941	0.950081	0.264792	0.17433	0.56197	0.204968	0.884999	0.983028	0.504046	0.35473	0.000202013	0.000771208	0.589613	0.535311	0.328728	0.324835	0.0781613	0.821934	0.43936	0.731672	0.208437	0.845098	0.999986	0.348868	0.661022	0.527755	0.152645	0.434623	0.127819	0.0525724	0.0341839	0.00577993	0.990339	0.00108829	0.000562293	0	0.0144544	0.000363654	0.00135451	0.00581034	0.0200708	0.000247728	0.0690644
23	0.0623506	0	0.091621	0.106993	0.642475	0.113609	0.00750141	0.971717	0.37472	0.0682159	0.436111	0.589836	0.535944	0.985431	0.288726	0.370421	0.086577	0.0242502	0.661255	0.524437	0.21139	0.61419	0.21866	0.574758	0.0558301	0.566901	0.563158	0.538019	0.99632	0.294325	0.533067	0.518749	0.136331	0.248939	0.0934894	0.218495	0.196345	0.0391716	0.809629	0.0382481	0.020121	0.315859	0.0305125	0.0134261	0.000989174	0.0335349	0.000460924	0.119575	0.453703
24	0.333056	1	0.0346013	0.0871815	0.613532	0.831938	0.0170521	0.945301	0.406257	0	0.538889	0.261463	0.967485	0.992646	0.489956	0.395467	1	0.0780634	0.592845	0.533029	0.234827	0.438256	0.201493	0.496148	0.0437787	0.229025	0.154004	0.580546	0.998185	0.301283	0.408104	0.54504	0.395102	0	0.308552	0.063595	0.0152395	0.00113739	0	0.017542	0.00976064	0	0.017313	0.003006	0.00153551	0.0501976	0	0.0287511	0.115331
25	0.621119	1	0.315031	0.362446	0.490987	0.0903782	0.011095	0.956465	0.478005	0.227837	0.660354	0.634662	0.55415	0.983799	0.496985	0.480068	0.0025661	0.00454156	0.635322	0.53483	0.362142	0.604204	0.100089	0.601673	0.252536	0.532619	0.269335	0.562572	0.999685	0.253754	0.531965	0.551339	0.273291	0.274669	0.0541375	0.271356	0.292109	0.0502504	0.779607	0.0238407	0.00911052	0.153924	0.0359108	0.0100206	0.0203894	0.00433834	0.0787769	0.00763003	0.674731
26	1.00008	1	0.161327	0.226163	0.384012	0.110303	0.00573058	0.971951	0.39214	0.155483	0.71875	0.161366	0.721215	0.980066	0.499128	0.418014	0.125739	0.0162811	0.589432	0.524877	0.154957	0.298474	0.14125	0.851242	0.0834929	0.738955	0.242454	1	0.998748	0.349204	0.67467	0.553637	0.0139317	0.485757	0.0596271	0.229896	0.386694	0.0575839	0.857089	0.00844273	0.00407131	0.51898	0	0.379498	0.0133879	0.0096936	0.0611812	0.0301074	0.246946
27	1.29937	1	0.48877	0.350239	0.291951	0.121996	0.0233176	0.915534	0.323355	0.175794	0.429688	0.653907	0.513841	0.983564	0.544178	0.438627	0.00885042	0.0101542	0.647064	0.532731	1	0.637996	0.0353446	0.74284	0.283422	0.660609	0.277076	0.844551	0.998202	0.323345	0.600082	0.531767	0.109813	0.44507	0.0855587	0.43182	0.187226	0.050273	0.679313	0.0568388	0.0245206	0.682872	0.0378429	0.0246318	0.00179663	0.0145497	0.00103446	0.0809595	1
28	0.999846	1	0.0257764	0.146341	0.785895	0.110695	0.0152879	0.940849	0.177109	0.218925	1	0.0518252	0.962743	0.984729	0.627073	0.374633	0.00624485	0.0711654	0.645868	0.535254	0.00917685	0.161788	0.214225	0.627763	0.0207914	0.663817	0.2424	0.578443	0.999949	0.323748	0.683412	0.529837	0.0308388	0.240613	0.0890951	0.00826006	0.00742004	0.999919	0.979754	0.00350406	0.166923	0	0.0342181	0.00156118	0	0.065176	0	0.0382098	0.198412
29	0.999733	1	0.155989	0.0723605	0.517974	0.150784	0.0152425	0.945014	0	0.298851	0.71875	0.532991	0.587517	0.981853	0.122484	0.403918	0.0173468	0.00497001	0.792293	0.534616	0.20896	0.459754	0.206668	0.0427355	0.0381463	0.0666101	0.34836	0.336933	0.996194	0.149443	0.336555	0.495561	0.0199308	0.260463	0.097582	0.454127	0.33773	0.0744635	0.627787	0.0581474	0.0247212	0.718276	0.0384471	1	0.00204805	0.0537914	0.000825859	0.114135	0.947107
30	-1.08302	0	0.0317665	0.255144	0.595826	0.0453866	0.0179954	0.931359	0.168981	0.0857358	0.507042	0.0441222	0.989977	0.984935	0.0171519	0.383368	0.0067761	0.0867609	0.739423	0.53525	0.0219623	0	0.170179	0.652578	0.054198	0.561348	0.199659	0.692932	0.980337	0.297235	0.621379	0.531529	0.0247675	0.212981	0.0762899	0.0156929	0.0125352	0.00429078	0	0	0.097031	0	0.955817	0.111266	0	0	0.0141799	0.231717	0
31	-0.183552	0	0.0501788	0.179558	0.562623	0.205326	0.0191958	0.932001	0.310346	0.157883	0.16375	0.21806	0.718186	0.983608	0.525168	0.417737	0.0908204	0.115853	0.53227	0.534914	0.207273	0.212571	0.104245	0.765834	0.142644	0.701642	0.216357	0.76578	0.952619	0.330187	0.651562	0.472065	0.0106229	0.50666	0.144831	0.182617	0.229127	0.02735	0.959952	0	0.000453287	0.00299485	0.0061493	0.0273616	0.00727953	0.00352558	0.0383784	0.022814	0
32	0.756769	1	0.109354	0.60202	0.54367	0.16293	0.0226806	0.920333	0.237994	0.219436	0.685714	0.24785	0.737637	0.985162	0.06117	0.239218	0.0834238	0.0140103	0.641061	0.535303	0.420268	0.415064	0.0481392	0.765869	0.321339	0.649822	0.306898	0.819763	0.999518	0.325318	0.613284	0.503762	0.0953401	0.424923	0.0788852	0.0035386	0.0371354	0.00289197	0.974566	0.181131	0.000465984	0.0385002	0	0.0791378	0.000867128	0.00379691	0.0185809	0	0.0829732
33	-0.749328	0	0.0290394	0.129603	0.602641	0.0926869	0.105661	0.641816	0.208521	0.0290549	0.618207	0.105728	0.93383	0.982708	0.346939	0.373232	0.00975758	0.114396	0.695672	0.533884	0.0347989	0.152659	0.254167	0.711879	0.0210876	0.546704	0.216738	0.750073	0.995745	0.266847	0.343062	0.546472	0.103934	0.179072	0.0908657	0.258227	0.12155	0.0286003	0.854939	0.00782738	0.00283093	0	0.0460294	0.00348738	0	0.0579667	0.0705242	0.0200412	0.311923
34	-0.571159	0	0.0691331	0.243886	0.638163	0.162557	0.0161366	0.938553	0.310971	0.0804598	0.378676	0.0441208	0.923725	0.982909	0.0684002	0.371016	0.00535396	0.0107969	0.573552	0.534385	0.057709	0.216536	0.18982	0.53319	0.0565295	0.320941	0.217749	0.66265	0.999667	0.251388	0.457056	0.539116	0.085024	0.284014	0.0969736	0.0669143	0.0400873	0.00966339	0.875211	0.444876	0.00273869	0	0.0486677	0.00126516	0	0.0384721	0.0447471	0.0415234	0.274253
35	0.415155	0	0.209632	0.30309	0.531198	0.150651	0.00970695	0.967844	0.232293	0.227386	0.809691	0.0613511	0.891396	0.985774	0.412159	0.378606	0.000693874	0.00132819	0.538778	0.534997	0.244574	0.362383	0.116355	0.68158	0.115419	0.579188	0.235221	0.721795	0.997574	0.276569	0.56769	0.547937	0.188126	0.333994	0.0718765	0.245595	0.121867	0.0262603	0.776438	0.0184232	0.00979071	0.235126	0.0364193	0.00914627	0.0222122	0.0116038	0.0777398	0.0279655	0.683836
36	-0.999757	0	0.0318447	0.200735	0.609212	0.195803	0.0158927	0.93408	0.145609	0.0922921	0.4875	0.0397366	0.96704	0.98507	0.248415	0.376488	0.00318615	0.00681234	0.616263	0.535231	0.0479482	0.0527783	0.143917	0.784729	0.0360332	0.670625	0.149578	0.789809	0.999947	0.334548	0.599495	0.50017	0.111406	0.408944	0.156952	0.0118785	0.0035581	0.000399543	0	0	0.000520892	0	0.0300222	0	0	0.022572	0	0.016796	0.0122071
37	1.00008	1	0.0995545	0.882377	0.511309	0.083126	0.0144659	0.947286	0.204985	0.295235	0.708696	0.107322	0.967529	0.983549	0.299221	0.37923	0.0266984	0.0119537	0.614783	0.535239	0.290842	0.354235	0.0786318	0.844259	0.426194	0.743111	0.232161	0.862708	0.999808	0.346832	0.656676	0.533923	0.0229507	0.447517	0.0885703	0.0501224	0.023098	0.00223653	0.970433	0	0.000507219	0.00335354	0.0338215	0.000243376	0	0.0263003	0	0.0515034	0.0491783
38	-1.0382	0	0.0192403	0.230403	0.772913	0.816327	0.0527079	0.8081	0.248466	0.110103	0.364167	0.0941733	0.984425	0.985219	0.319512	0.38403	0.0322565	0.00621251	0.62551	0.535242	0.311074	0.353356	0.0963298	0.561019	0.160367	0.403568	0.118685	0.611939	0.999822	0.254798	0.532747	0.509319	0.0375541	0.227095	0.164148	0	0	0.000121223	0	0.000601091	0.00261246	0	1	0	0.999829	0	0	0.0394737	0.0666249
39	1.00032	1	0.0918613	0.0702572	0.50907	0.174656	0.016208	0.938188	0.4266	0.215348	0	0.163724	0.617031	0.97865	1	0.382215	0.577372	0.0191945	0.480609	0.533598	0.0841954	0.311689	0.223735	0.613075	0.0268109	0.344631	0.330759	0.548026	0.9993	0.218977	0.356573	0.603875	0.0476033	0.432493	0.00468152	0.281281	0.453236	0.0625884	0.875291	0.426017	0.00552934	0	0.0342292	0.178802	0.0130757	0.14036	0.0744785	0.262958	0.0457341
40	1.15844	1	0.0734083	0.3793	0.463712	0.792388	0.0185453	0.934609	0.620766	0.0812409	0.508523	0.485393	0.601453	0.983398	0.755971	0	0.110868	0.00488432	0.628398	0.534996	0.654663	0.632486	0.0197613	0.754352	0.518304	0.651748	0.462095	0.834176	0.994701	0.312625	0.630781	0.585237	0.00119248	0.38049	0.061453	0.0774077	0.0450097	0.0100333	0.994091	0.00354258	0.00299511	0.048832	0	0.00114789	0.000641329	0.00288419	0.0362129	0.00460774	0.18222
41	0.0535303	0	0.0417462	0.155411	0.682939	0.163135	0.0187475	0.935243	0.245436	0.224138	0.590278	0.106453	0.487538	0.984105	0.145008	0.313431	0	0.00796915	0.686384	0.534906	0.153775	0.406516	0.152266	0.659499	0.0566734	0.601698	0.323266	0.792813	0.995972	0.252506	0.667275	0.513026	0.0610381	0.494509	0.0910261	0.0315453	0.0364466	0.0274501	0.929623	0.178809	0.00197616	0	0.030171	0.0873343	0.00621118	0.115935	0	0.041977	0.0886726
42	-1.2601	0	0.00576115	0.013965	0.788906	1	0.0292802	0.911334	0.00887371	0	0.574219	0.0549615	0.911467	0.989461	0.066814	0.380666	0.00885042	0.297344	0.801657	0.533989	0	0.0495602	0.373454	0.383039	0.00218964	0.456276	0.254646	0	0.94221	0.189782	0.467829	0.574144	0.2304	0.228897	0.127215	0.193685	0.0116033	0.0237016	0.831158	0	0	0	0.0394487	0	0.0101325	0.24914	0	0.576307	0.0456628
43	0.138554	1	0.0369292	0.310614	0.857154	0.881769	0.0160078	0.93533	0.493619	0.231088	0.505461	0.241815	0.766808	0.984223	0.397392	0.202044	0.0193564	0.0105827	0.653532	0.534505	0.355248	0.386638	0.122031	0.701314	0.140954	0.585839	0.351006	0.677785	0.996749	0.30913	0.583958	0.534098	0.00104244	0.216935	0.0960818	0.0580856	0.0385265	0.00749979	0.995289	0	0.000454848	0	0.00424612	0	0.000521757	0.00454849	0.0319244	0.0073823	0.0107221
44	0.912879	1	0.135584	0.0382793	0.399318	0.20997	0.0137797	0.957128	0.435549	0.124521	0.182927	0.489199	0.365601	0.984525	0.359152	0.284112	0.137216	0.0033419	0.773992	0.533162	0.457592	1	0.214228	0.845251	0.0115912	0.87659	0.466389	0.595476	0.999918	0.370026	0.870437	0.498863	0	0.260151	0.0972367	0.655679	0.363493	0.0795971	0.702165	0.0768301	0.0351899	0.680763	0.041147	0.0323802	0.00295363	0.164506	0.103325	0.167781	0.795094
45	-0.532146	0	0.00987035	0.197763	0.874107	0.875076	0.0411458	0.837623	0.966985	0.0901704	0.494403	0.970307	0	0	0.533458	0.173464	0.121548	0.0264353	0.711762	0.765922	0.136812	0.277614	0.155515	0.526537	0.0456773	0.461118	0.798483	0.380285	0.991861	0.215541	0.555754	0.263987	0.0298598	0.280268	0.11407	0.00486061	0.0233054	0.0179303	0.961391	0.0567487	0.00170591	0	0.00122576	0.0202268	0.00249499	0.0426478	0	0.106125	0
46	1.13761	1	0.167186	0.934821	0.400093	0.074224	0.0165943	0.9385	0.161875	0.271179	0.548355	0.122852	0.944193	0.985471	0.262634	0.379957	0.0668176	0.00351328	0.609724	0.535186	0.394059	0.182559	0.027692	0.85525	0.721673	0.772879	0.219794	0.883333	0.999506	0.364669	0.677754	0.512381	0.00381956	0.464664	0.118295	0.000779288	0.000699692	0.000274166	0.977506	0	0.000478254	0	0.0292824	0.0537605	0	0.00432708	0	0.0145169	0.0507182
47	1.00043	1	0.125792	0.444868	0.51432	0.827387	0.0203618	0.926026	0.211779	0.217563	0.568702	0.151371	0.646768	0.982894	0.693878	0.420536	0.0215932	0.0131962	0.626719	0.534043	0.341939	0.342859	0.048458	0.82385	0.264689	0.71124	0.344187	0.874244	0.9996	0.346669	0.642472	0.553846	0.0302457	0.5892	0.061626	0.136028	0.0934761	0.0122017	0.981848	0.360221	0.00163747	0.0284108	0	0.157718	0.00248209	0.0306051	0.0426776	0.000371592	0.0963785
48	0.797372	1	0.00937534	0.145745	0.671211	0.818319	0.0149062	0.938219	1	0.0667645	0.526042	0.794672	0.582784	0.98216	0.291302	1	0.170982	0.00655527	0.564008	0.532493	0.150143	0.353402	0.115845	0.751631	0.0913069	0.763203	1	0.782204	0.99763	0.339725	0.687276	0	0.117551	0.573544	0.15782	0	0.00824732	0.0121594	0.979006	0.0486841	0.00281721	0	0.00148061	0.0303666	0.00138498	0.0382335	0	0.0656717	0.0174762
49	1.09807	1	0.0898032	0.218559	0.285778	0.191061	0.0143209	0.940692	0.287227	0.106975	0.703333	0.139551	0.943572	0.981824	0.595798	0.38245	0.0217367	0.00818338	0.689964	0.533401	0.292848	0.313833	0.0520202	0.823657	0.231218	0.724943	0.24417	0.84389	0.99993	0.363021	0.668735	0.543462	0.0101201	0.523949	0.108377	0.294219	0.0839739	0.0228549	0.882002	0.493541	0.00146061	0.216012	0	0.236946	0	0.0340809	0.0757388	0.00396365	0.156297
50	0.527766	0	0.121446	0.66066	0.470768	0.112394	0.0148055	0.944377	0.259135	0.564496	0.667588	0.124384	0.942407	0.983054	0.422228	0.382201	0.0570302	0.00608398	0.664691	0.535234	0.0991411	0.114525	0.134257	0.765466	0.122716	0.690699	0.152924	0.813621	0.999306	0.340597	0.657801	0.531344	0.0280368	0.413777	0.0767118	0.0382886	0.0120152	0.00381135	0.968683	0.178346	0.0929059	0.0507329	0	0.0749781	0.00247629	0.0146581	0.0241544	0.0288603	0.0705947
51	0.0590236	1	0.106224	0.0545632	0.757544	0.900423	0.0199981	0.930448	0.0594617	0.130747	0.577744	0.231316	0.182918	0.983139	0.253923	0.421775	0.137216	0.0164096	0.854955	0.532222	0.0658261	0.214328	0.314148	0.398508	0.0131584	0.175513	0.251752	0.455098	0.999994	0.154788	0.318664	0.395435	0.00108088	0.372476	0.0385786	0.37352	0.300491	0.0421298	0.904743	0.37816	0.00421187	0.194874	0.017432	0.158395	0.00536826	0.00779977	0.000787953	0.475805	0.15967
52	0.652176	1	0.0437185	0.202255	0.738447	0.0869836	0.0152998	0.93908	0.139474	0.0418391	0.641667	0.0313825	0.968951	0.982595	0.307195	0.376349	0.30116	0.0324336	0.625367	0.53275	0.00480157	0.017271	0.211435	0.721399	0.0400186	0.601895	0.106397	0.765621	0.997696	0.306598	0.605081	0.513749	0.0476033	0.23911	0.0936751	0.00624226	0.00186982	1	0.969769	0.31643	0	0.00542569	0.0425303	0.123284	0	0.0364831	0	0.0592563	0
53	0.999742	1	0.0174437	0.352324	0.391102	0.856084	0.0145091	0.929966	0.3838	0.0822679	0.280172	0.269875	0.77798	0.983712	0.98788	0.38902	0.133849	0.00128535	0.629853	0.535117	0.52818	0.373033	0.0444131	0.795916	0.550512	0.702856	0.444283	0.823751	0.99728	0.327666	0.636505	0.702991	0.000402232	0.402578	0	0.0116287	0.0457803	0.00943415	0.990474	0	0.0619213	0	0.00103851	0.0169611	0	0.026954	0.0206938	0.0384546	0.012804
54	0.530198	0	0.0884156	0.382859	0.684513	0.836821	0.0203801	0.928736	0.18702	0.376185	0.568866	0.558975	0.657498	0.983952	0.35796	0.286191	0.0973056	0.0258783	0.593548	0.534892	0.398853	0.597233	0.0356556	0.74212	0.221685	0.665046	0.490633	0.792225	0.996635	0.336089	0.665396	0.490073	0.0613488	0.326623	0.107568	0.0299551	0.0514756	0.00760072	0.985049	0.00100393	0.000967907	0	0.0194256	0.133096	0.00120545	0.00414816	6.64703e-05	0.213161	0.128234
55	1.0005	1	0.125914	0.272473	0.446126	0.819045	0.0227381	0.922825	0.25797	0.334713	0.625718	0.194031	0.575341	0.982429	0.314358	0.283367	0.0481856	0.000985433	0.609719	0.533621	0.951335	0.568788	0.0773942	0.814215	0.186725	0.742955	0.236324	0.830289	0.995362	0.352974	0.672778	0.469187	0.00528926	0.440682	0.062872	0.0335449	0.0290278	0.023215	0.907773	0.00395427	0.0062109	0.0575269	0.0188845	0.00193795	0.000131241	0.118225	0.0553728	0.0109744	0.149214
56	1.44153	1	0.261679	1	0.533827	0.072017	0.0117624	0.958286	0.61989	0.190872	0.39027	0.293485	0.739019	0.974356	0.356013	0.32936	5.72965e-05	1	0.111572	0	0.697428	0.331096	0	0.802653	1	0.715821	0.621275	0.828126	0	0.339082	0.655049	0.509202	0.00976609	0.419653	1	0.0555332	0.132373	0.0180572	0.932091	0.00414905	0.00243523	0.364203	0	0.00133095	0.00583084	0.00948939	0.0332885	0.00678775	0.1383
57	0.458147	1	0.0469226	0.33675	0.461482	0.182637	0.0179694	0.936191	0.244201	0.285266	0.544521	0.00802388	0.97088	0.984799	0.218742	0.374203	0.270293	0.0107112	0.570112	0.535309	0.0682123	0.261266	0.0689991	0.866981	0.0836806	0.773645	0.294376	0.889916	0.999968	0.369693	0.672216	0.556657	0.00528926	0.533283	0.0937573	0.0221541	0.00284343	0.00087689	0.986214	0	0.0326145	0.00275284	0.0212528	0	0	0.00370093	0	0.00492979	0.0040177
58	0.999797	1	0.127471	0.138087	0.190798	0.182736	0.00819833	0.969111	0.391124	0.193699	0.95	0.876092	0.530198	0.984357	0.299607	0.392201	0.137216	0.0540274	0.559941	0.533454	0.165303	0.589321	0.159523	0.928872	0.0643308	0.863957	0.692815	0.844516	0.999953	0.372258	0.678598	0.593655	0.382612	0.209941	0.078869	0.266307	0.362289	0.0679277	0.718502	0.0270759	0.0172737	0.458304	0.0397737	0.0104898	0.00111632	0.0786645	0.000702229	0.066188	0.739021
59	-0.332926	0	0.0241663	0.144419	0.550592	0.221302	0.0122245	0.933472	0.289892	0.12069	0.650735	0.1919	0.767608	0.986507	0.206859	0.29651	0.0519635	0.0525278	0.807893	0.534692	0.104074	0.256478	0.146471	0.73256	0.0448781	0.676956	0.357391	0.595107	0.997085	0.284625	0.642484	0.520206	0.021591	0.412024	0.143714	0.0171753	0.159486	0.0131731	0.953628	0	0.000251068	0	0.031345	0.0941731	0.00259187	0.016737	0.0423308	0.0113212	0.0192078
60	-1.26362	0	0.0118972	0.147503	0.752116	0.892167	0.0174736	0.939167	0.137156	0.130747	0.564583	0.0339664	0.99108	0.980456	0.179818	0.378433	0.0116123	0.132819	0.56178	0.535304	0.10531	0.377978	0.17279	0.524263	0.167765	0.434257	0.145028	0.491353	0.999778	0.243673	0.511111	0.488876	0.00114263	0.420705	0.14697	0	0	8.82761e-05	0	0	0.00109089	0	0.996964	0	0.999082	0	0	0.0280517	0.00225573
61	-0.524068	0	0.387775	0.245082	0.338676	0.198906	0.0162643	0.932857	0.122981	0.126785	0.474472	0.175829	0.794995	0.984847	0.626456	0.373963	0.0271044	0.0860754	0.648127	0.535311	0.0862809	0.100424	0.165222	0.806102	0.10367	0.727114	0.162943	0.799515	0.998077	0.345546	0.650405	0.535676	0.000233683	0.746112	0.152835	0.176723	0.065009	0.0326209	0.691466	0.0243407	0.0103328	0.45022	0.0375133	0.0108446	0.0237056	0.0104235	0.0707018	0.0279601	0.631145
62	0.758275	1	0.239392	0.199383	0.119022	0.120987	0.00945433	0.965956	0.107825	0.331897	0.451923	0.451442	0.555374	0.981519	0.216897	0.494965	0.19563	0.0277635	0.616832	0.534699	0.359069	0.481909	0.108492	1	0.0564078	1	0.306488	0.986816	0.999078	0.408104	0.845538	0.505511	0.0791743	0.394002	0.106796	0.331462	0.219524	0.0499578	0.717357	0.0374238	0.0170688	0.538097	0.0368857	0.0178235	0.000978982	0.00889002	0.0918942	0.0804187	0.892573
63	1.00041	1	0.207837	0.339068	0.424937	0.100074	0.0157251	0.944537	0.778857	0.246112	0.526042	0.337759	0.663875	0.983997	0.66498	0.417132	0.344972	0.00389889	0.654236	0.53509	0.047985	0.13942	0.0904711	0.833978	0.10247	0.707484	0.43347	0.860855	0.99979	0.362693	0.672615	0.588735	0.0182821	0.490286	0.0900902	0.295769	0.360562	0.0316251	0.959164	0	0.107983	0.0463527	0.0158127	0.122247	0.00435956	0.0236275	0.000652955	0.00562343	0.119439
64	0.305615	1	0.100896	0.0701563	0.546526	0.148269	0.00633053	0.957383	0.28135	0.0980603	0.673479	1	0.750637	0.987446	0.253051	0.385948	0.0271044	0.0164953	0.434492	0.525627	0.0394198	0.312924	0.335141	0.782354	0.0107283	0.721689	0.558908	0.873572	0.999734	0.353465	0.677549	0.568429	0.009216	0.419407	0.0771754	0.220957	0.497969	0.0851617	0.797373	0	0.00184559	0	0.048377	0.130303	0.0230761	0.184559	0.0713601	0.678848	0.0572445
65	1.33889	1	0.00885834	0	0.504487	0.838348	0.0210681	0.939568	0.172115	0.196121	0.553571	0.220733	0.454189	1	0.495314	0.400516	0.0481856	0.724079	0	0.534789	0.00908746	0.401588	1	0.759348	0	0.681518	0.280032	0.974328	0.969443	1	1	0.482061	0.00599375	0.265112	0.00442952	0.335354	0.462082	0.188918	0.524786	0.51233	1	0.962293	0.0270508	0	0.00269906	1	0.0820632	1	0
66	-0.228335	0	0.0368476	0.212217	0.669602	0.786868	0.0210893	0.935645	0.264306	0.0765349	0.100291	0.524049	0.639697	0.983642	0.425226	0.494706	0.22126	0.023479	0.764778	0.504884	0.0389302	0.338389	0.213538	0.789014	0.0321198	0.573308	0.575624	0.746851	0.999531	0.325179	0.362043	0.748692	0.00626012	0.435824	0.0953931	0.0855229	0.311682	0.0503431	0.885389	0	0.00125011	0.210702	0	0	0.015057	0.198976	0	0.103625	0.00387745
67	0.65269	1	0.0708291	0.380247	0.855102	0.85547	0.0184615	0.93829	0.923679	0.198603	0.333333	0.198252	0.699413	0.982791	0.641158	0.464945	0.0271044	0.00955441	0.520589	0.534853	0.173003	0.1384	0.0704576	0.410487	0.220262	0.31761	0.905576	0.492554	0.998199	0.163331	0.444204	0.525817	0.219298	0.466433	0.0372195	0.0437262	0.232954	0.027896	0.932636	0.110673	0.150248	0	0.00529065	0.0439942	0	0.0680246	0.0269149	0.0281882	0.0118948
68	-1.00039	0	0.00408612	0.128629	0.631675	0.970072	1	0	0.168046	0.0980603	0.830645	0	1	0.982961	0.863179	0.374719	0.0173468	0.0904884	0.597465	0.534858	0.0477269	0.279528	0.165502	0.419339	0.0469002	0.338902	0	0.42907	0.99603	0.18647	0.492303	0.496208	0.0340828	0.0624585	0.11891	0	0.00467999	0	0	0	0	0	0.999947	0	1	0	0	0.0749296	0
69	-0.316212	0	0.2809	0.28751	0.504061	0.198436	0.0150881	0.939748	0.192803	0.103306	0.305804	0.694221	0.517022	0.985354	0.323792	0.44508	0.0116123	0.0653385	0.587946	0.535145	0.250005	0.500082	0.151568	0.492457	0.08811	0.617764	0.345158	0.385774	1	0.218229	0.696109	0.521355	0.0249307	0.36583	0.0813864	0.239416	0.128379	0.0306193	0.731506	0.0232051	0.0102396	0.348255	0.0367466	0.0069856	0.000802878	0.008641	0	0.0338845	0.760096
70	-0.690518	0	0.00490948	0.0491919	0.828901	0.889059	0.014557	0.947281	0.345428	0.0721363	0.681452	0.341588	0.674978	0.990035	0.09801	0.221862	0.00806412	0.138303	1	0.534369	0.0541609	0.563073	0.221616	0.551205	0.0131083	0.230623	0.693095	0.327414	0.999987	0.404215	0.45249	0.526038	0.204461	0.219479	0.246986	0	0.20664	0.0284462	0.937212	0	0.288703	0	0.018599	0	0.00392275	0.0197291	0.0287891	0.034428	0
71	-0.466763	0	0.071692	0.758394	0.580861	0.88978	0.0197837	0.934756	0.151228	0.167356	0.469363	0.0868793	0.972834	0.984722	0.31222	0.38317	0.0215932	0.0071551	0.568158	0.532291	0.193868	0.382057	0.0306627	0.801472	0.248334	0.724895	0.247737	0.827243	0.999773	0.334482	0.666046	0.539649	0.000285661	0.556159	0.0878529	0.00431392	0.00430868	0.000138513	0	0	0.000252376	0	0.987583	0	0	0	0	0.0364861	0.00482593
72	0.569661	0	0.175126	0.305221	0.320218	0.176213	0.00563354	0.98531	0.801144	0.113079	0.50463	0.898655	0.520844	0.985055	0.318939	0.405011	0.0448052	0.00784062	0.657584	0.535293	0.360733	0.612202	0.0813825	0.835057	0.125393	0.691743	0.575204	0.825496	0.992637	0.30881	0.586788	0.620233	0.0389116	0.313747	0.0580583	0.261321	0.209324	0.0433587	0.766988	0.0286587	0.0153221	0.268079	0.0354673	0.00999269	0.000945263	0.031331	0.000619401	0.0116928	0.70661
73	0.673246	1	0.0465712	0.504674	0.540051	0.17602	0.0159145	0.941697	0.198326	0.278927	0.360619	0.0264154	0.963543	0.982763	0.241897	0.382371	0.22126	0.0307626	0.61717	0.534702	0.279169	0.467209	0.0439221	0.762475	0.169644	0.686365	0.240159	0.742224	0.999962	0.312558	0.620797	0.507408	0.000809891	0.656934	0.0720475	0.00907513	0.000544867	1.27042e-05	1	0.103615	0.000875666	0.00157737	0.00874927	0.0453062	0	0.00265354	0	0.0377709	0
74	1.00017	1	0.0559248	0.214573	0.620972	0.89233	0.0161812	0.943762	0.448366	0.156897	0.426768	0.15864	0.918302	0.983463	0.10908	0.403572	0.0159019	0.00574122	0.50887	0.533761	0.402232	0.549295	0.121025	0.643408	0.0666792	0.590966	0.314854	0.641326	0.993624	0.276812	0.622937	0.545944	0.100162	0.459232	0.156158	0.0252827	0.00757323	0.000582917	0.957621	0.332068	0.00221739	0.20995	0	0.146036	0	0.0110869	1	0.0222564	0.131821
[truncated: 4 more columns]

## Sheet: Ki67（test）
PatientID	rad_score	label	original_glszm_SizeZoneNonUniformity	original_gldm_GrayLevelNonUniformity	Ipris_shell1_id_mean	CoLIAGe2D_WindowSize9_Sum Entropy_firstorder_RobustMeanAbsoluteDeviation	wavelet-LLH_lbp-3D-m1_firstorder_MeanAbsoluteDeviation	wavelet-LLH_lbp-3D-m1_firstorder_Skewness	shearlet2DIdxs[ 1 1 -2]_firstorder_Skewness	shearlet2DIdxs[1 1 0]_glszm_SizeZoneNonUniformity	shearlet2DIdxs[1 1 1]_glszm_LowGrayLevelZoneEmphasis	shearlet2DIdxs[1 1 2]_firstorder_Maximum	shearlet2DIdxs[ 1 2 -2]_firstorder_Minimum	shearlet2DIdxs[ 1 2 -2]_glrlm_LowGrayLevelRunEmphasis	shearlet2DIdxs[1 2 1]_glszm_SmallAreaLowGrayLevelEmphasis	shearlet2DIdxs[ 1 3 -3]_firstorder_Skewness	shearlet2DIdxs[ 1 3 -3]_glszm_GrayLevelNonUniformityNormalized	shearlet2DIdxs[1 3 1]_glrlm_GrayLevelNonUniformityNormalized	shearlet2DIdxs[1 3 3]_glrlm_LowGrayLevelRunEmphasis	shearlet2DIdxs[1 3 4]_firstorder_Entropy	shearlet2DIdxs[ 2 1 -1]_firstorder_Energy	shearlet2DIdxs[2 1 0]_firstorder_Maximum	shearlet2DIdxs[2 1 0]_glszm_ZonePercentage	shearlet2DIdxs[ 2 2 -1]_firstorder_Mean	shearlet2DIdxs[ 2 2 -1]_glszm_LargeAreaEmphasis	shearlet2DIdxs[2 2 0]_firstorder_Mean	shearlet2DIdxs[2 2 1]_firstorder_Skewness	shearlet2DIdxs[ 2 3 -2]_firstorder_Mean	shearlet2DIdxs[ 2 3 -1]_firstorder_Entropy	shearlet2DIdxs[ 2 3 -1]_firstorder_Mean	shearlet2DIdxs[2 3 0]_firstorder_Mean	shearlet2DIdxs[2 3 1]_firstorder_Skewness	shearlet2DIdxs[2 3 1]_glszm_GrayLevelNonUniformityNormalized	shearlet2DIdxs[2 3 1]_glszm_SmallAreaLowGrayLevelEmphasis	shearlet2DIdxs[2 3 2]_glcm_MaximumProbability	glbp_hist_kernel1_2	glbp_hist_kernel1_4	gldp_hist_0_kernel1_9	gldp_hist_0_kernel11_8	gldp_hist_45_kernel6_2	gldp_hist_45_kernel7_2	gldp_hist_45_kernel10_2	gldp_hist_45_kernel10_6	gldp_hist_90_kernel6_2	gldp_hist_90_kernel10_5	gldp_hist_90_kernel11_1	gldp_hist_135_kernel0_6	gldp_hist_135_kernel5_0	gldp_hist_135_kernel6_3
1	-0.68297	0	0.0234538	0.19006	0.753454	0.161283	0.0193961	0.928097	0.16824	0.0560345	0.495614	0.0366763	0.988945	0.980014	0.398447	0.387384	0.0504008	0.030934	0.554084	0.535276	0.132159	0.36563	0.0893938	0.74132	0.0935487	0.67038	0.1486	0.774881	0.997244	0.332048	0.622295	0.538465	0.0439777	0.316541	0.138677	0	0	-3.9413e-05	0	0.1266	0.107051	0	0.0161606	0	0	0	0	0.0942422	0.0141444
2	0.326584	0	0.199051	0.278521	0.495847	0.195005	0.240275	0.424291	0.439756	0.279618	0.528159	1.01868	0.520523	0.983526	0.451457	0.489607	0.112547	0.0547986	0.6156	0.533813	0.297464	0.87905	0.106485	0.716473	0.0896475	0.578142	0.520136	0.749895	0.999765	0.297598	0.54938	0.657022	0.137959	0.4416	0.0655443	0.337866	0.246239	0.0461588	0.780799	0.0242729	0.0124828	0.35509	0.0327791	0.0123234	0.000856462	0.0202213	0	0.0169446	0.618036
3	0.498424	1	0.128929	0.575944	0.598003	0.176146	0.0211064	0.924114	0.237997	0.203384	0.538555	0.103097	0.959804	0.983194	0.145842	0.384856	0.051566	0.00638389	0.617585	0.535296	0.485172	0.390311	0.0771465	0.766065	0.201865	0.662534	0.22345	0.800229	0.999846	0.329917	0.612601	0.529519	0.135496	0.323294	0.102133	0.0231237	0.00692651	0.00216276	0.981691	0	0.000480325	0	0.0311077	0	0	0.00284636	0	0.0516491	0.0585993
4	-0.0770869	1	0.0435319	0.187447	0.717699	0.869436	0.0181766	0.929449	0.0361881	0.0506118	0.626984	0.250397	0.758501	0.981134	0.393786	0.457325	0.0252674	0.0224507	0.711652	0.535285	0.210362	0.355027	0.0746793	0.748435	0.218933	0.586363	0.220239	0.780519	0.996614	0.323869	0.55175	0.504515	0.00852071	0.329949	0.0931506	0.222436	0.113449	0.0218229	0.978835	0	0.000527256	0.0287512	0	0	9.07e-05	0.00307566	0.0579254	0.0420008	0
5	0.226246	1	0.0955686	0.24181	0.49595	0.851825	0.0169302	0.937609	0.251809	0.166616	0.463983	0.214234	0.934592	0.978469	-0.0375841	0.387185	0.0264704	0.413239	0.401643	0.528251	0.600318	0.40497	0.108197	0.667698	0.128891	0.599222	0.312148	0.627507	0.953893	0.304093	0.586676	0.563355	0.00349438	0.104052	0.253952	0.0130163	0.000649076	0.000292521	0.932084	0.019333	0.00742025	0.514035	0	0.00697285	0.0048015	0.0244171	0	0.00787776	0.322607
6	1.32981	1	0.234116	0.637259	0.379413	0.0872711	0.00916691	0.966779	0.324182	0.305462	0.603125	0.269032	0.891352	0.983441	0.300925	0.378334	0.00624485	0.00479863	0.584107	0.535302	0.789586	0.649939	0.074753	0.800553	0.318092	0.670431	0.283849	0.86871	0.999803	0.333181	0.625872	0.526575	0.00619188	0.294481	0.104523	0.0730671	0.0459619	0.00720115	0.857701	0.0158138	0.00736948	0.231266	0.0275684	0.0059404	0.0124818	0.0360998	0.0495552	0.0298304	0.423764
7	0.231281	1	0.32972	0.226811	0.807509	0.172646	0.0316605	0.899456	0.450845	0.784483	0.408537	0.200587	0.686417	0.980544	0.526716	0.375016	0.00464094	0.0974293	0.711956	0.53516	0.0367273	0.112375	0.25692	0.561848	0.030081	0.497889	0.397285	0.50363	0.999269	0.204791	0.572299	0.561326	0.103934	0.36102	0.0267086	0.251008	0.383851	0.0767011	0.919913	0	0.270833	0.23262	0	0.160484	0.0106991	0.0762775	0	0.013526	0
8	-0.0573576	1	0.00905786	0.0643648	0.723887	0.121528	0.0130368	0.945739	0.318427	0.137629	0.683712	0.347468	0.391897	0.990208	0.0661332	0.360047	0.0641524	0.0113967	0.600592	0.526242	0.0818958	0.524153	0.171945	0.33263	0.0109682	0.0683148	0.183614	0.342782	0.999932	0.143536	0.464041	0.65249	0.0320784	0.5782	0.0472044	0.0121857	0.0474517	0.0575596	0.884771	0	0.346269	0.0953638	0	0.0656632	0.0105431	0.108654	0.0317472	0.179272	0.0762421
9	0.066946	0	0.0305066	0.238013	0.74078	0.118328	0.0146216	0.94795	0.110222	0.289313	0.522406	0.293885	0.784472	0.986279	0.736978	0.322047	0.0481856	0.00432734	0.562666	0.533735	0.149849	0.268551	0.102725	0.832952	0.055799	0.770517	0.0590721	0.80716	0.99617	0.345678	0.662217	0.507148	0.0592817	0.322918	0.117975	0.0671683	0.071425	0.00945251	0.987943	0.0498822	0.00117818	0.032123	0	0.0200019	0.00141906	0.00343635	0.0183139	0.0891224	0
10	-0.473646	0	0.0157857	0.132293	0.526414	0.219638	0.0130817	0.932838	0.219319	0.261494	0.742347	0.104522	0.980924	0.984716	0.223367	0.381617	0.0116123	0.0363325	0.574477	0.530867	0.122323	0.188082	0.14703	0.791923	0.0925136	0.750485	0.157446	0.822499	0.999127	0.340554	0.672957	0.52672	0.00391985	0.321867	0.176821	0	0	0.000253663	0	0.00200153	0.00165475	0	0.0183106	0.00133774	0	0.0303371	0	0.0205614	0.0735662
11	0.972976	1	0.584192	0.640294	0.287046	0.144058	0.0122661	0.946368	0.404086	1.06183	0.538889	0.202416	0.684775	0.984372	0.719799	0.382454	0.0217367	0.000214225	0.629541	0.535149	0.111363	0.269828	0.144533	0.850217	0.20372	0.739637	0.251005	0.931082	0.998936	0.34387	0.654122	0.557064	0.0112773	0.287752	0.0305895	0.1107	0.226035	0.042794	0.978663	0.00430626	0.00153722	0	0.0381173	0.000697238	0.00551276	0.0310141	0.027264	0.0154335	0.286246
12	1.29511	1	0.1423	0.498748	0.568953	0.156077	0.0157841	0.943461	0.361689	0.21395	0.634964	0.29437	0.717995	0.984637	0.763381	0.434658	0.000432472	0.0020994	0.586278	0.533498	0.642444	0.377014	0.0595404	0.778026	0.492224	0.683297	0.244117	0.762684	0.993741	0.327178	0.613877	0.483234	0.12642	0.584951	0.117458	0.0764819	0.142111	0.0229281	0.960337	0.0859591	0.000261965	0.00207867	0.00501254	0.0281302	0.00635993	0.00209617	0.000756287	0.0774668	0.03901
13	-0.83053	1	0.0201197	0.112031	0.817453	0.867334	0.0191264	0.930787	0.213241	0.0394708	0.639009	0.056341	0.982987	0.984354	0.195143	0.388011	0.0796538	0.0152528	0.459997	0.530076	0.0491294	0.0377642	0.107574	0.537017	0.0746413	0.439112	0.042477	0.504573	0.992506	0.247954	0.53105	0.513784	0.17692	0.403072	0.111964	0	0.00480358	0.000136557	0	0	0.074073	0	0.966982	0.00101068	0	0	0	0.0236967	0.0906403
14	1.13249	1	0.455463	0.322051	0.489839	0.146028	0.020184	0.930818	0.639508	0.81217	0.34375	0.195744	0.689399	0.987032	0.864577	0.3821	0.0208967	0.0115681	0.535233	0.533398	0.0443569	-0.00616444	0.254847	0.866206	0.0511453	0.768559	0.393603	0.933702	0.996439	0.357405	0.690269	0.561693	0.00865333	0.299706	0.078421	0.252282	0.41681	0.0703761	0.959069	0	0.133102	0.0599837	0.0141495	0.125583	0.000118972	0.00230479	0.0397069	0.0559975	0
15	-0.991052	0	0.00693872	0.123635	0.78121	0.90253	0.0185318	0.933489	0.224053	0.0426929	0.280172	0.119405	1.00113	0.980702	0.285907	0.381808	0.196696	0.00287061	0.629707	0.535308	0.236536	0.348781	0.144109	0.541787	0.109654	0.418552	0.166099	0.498939	0.999808	0.241034	0.475045	0.522845	0.00128313	0.489805	0.0790406	0.0821744	0.0232472	0.00644536	0	0	0	0	0.992611	0	0	0	0.0391481	0.0198183	0.00827919
16	0.503119	1	0.145331	0.290369	0.516105	0.122809	0.00893119	0.96276	0.298219	0.0342943	0.433442	0.120356	0.719149	0.98579	0.351245	0.354485	0.0219546	0.00904027	0.572768	0.534412	0.110452	0.388714	0.109728	0.774711	0.0785639	0.669965	0.523742	0.846252	0.998546	0.330105	0.647266	0.872166	0.0807756	0.401731	0.065941	0.163033	0.145488	0.0268566	0.929185	0.341606	0.00134049	0.242179	0	0.221232	0.00673159	0.056102	0.0449608	0.047842	0.150912
17	-1.04327	0	0.0121941	0.181429	0.899346	0.982867	0.0190652	0.932195	0.342404	0.190178	0.31851	0.0477563	0.992432	0.983138	0.330143	0.378686	0.0108117	0.0341474	0.648034	0.53008	0.0668981	0.0753632	0.0707059	0.521265	0.0704864	0.524035	0.28397	0.409605	0.991299	0.242079	0.588176	0.539939	0.00545326	0.268953	0.180427	0.0124244	0.00248019	0.00117173	0	0	0	0	0.998139	0	0	0	0	0.0383384	0.00375532
18	-1.05205	1	0.0187082	0.156955	0.918984	0.858517	0.0139639	0.932239	0.311575	0.348659	0.438447	0.0506676	0.986951	0.982472	0.108248	0.373549	0.0183103	0.00556984	0.697307	0.529881	0.0765742	0.360602	0.140561	0.708253	0.0687908	0.656474	0.255564	0.630359	0.996293	0.297876	0.629924	0.531198	0.148019	0.304384	0.104099	0	0	0.00102812	0	0.245911	0.000741928	0	0.984063	0.0919681	0.999064	0.00803754	0	0.155176	0.101254
19	-0.074784	0	0.0320723	0.539499	0.815712	0.128931	0.0123904	0.959983	0.199626	0.604902	0.401099	0.0632356	0.991054	0.984619	0.499156	0.381155	0.00211089	0.0361611	0.595323	0.534559	0.145156	0.248278	0.0606532	0.781665	0.179412	0.695043	0.227604	0.773116	0.999393	0.318031	0.626335	0.533925	0.101358	0.442887	0.0753517	0.00932363	0.00335162	3.39792e-05	0	0	0	0.00162059	0.00447517	0	0	0	0	0.0109991	0.00388928
20	1.10434	1	0.16056	0.623397	0.430183	0.129664	0.020749	0.925714	0.18438	0.150692	0.597039	0.718633	0.771865	0.983498	0.959777	0.412438	0.0653657	0.00162811	0.633356	0.534967	0.373523	0.29888	0.041302	0.849695	0.306992	0.754304	0.277166	0.888329	0.998198	0.349977	0.664895	0.525878	0.0719731	0.456175	0.0678966	0.12625	0.1554	0.0206666	0.967456	0.183241	0.0971874	0	0.0121092	0.0885605	0	0.000309476	0.0246634	0.0367136	0
21	0.966764	1	0.111866	0.606965	0.597214	0.15761	0.0171908	0.941375	0.427999	0.432818	0.622396	0.260829	0.730695	0.984505	0.719457	0.559027	0.0844082	0.0155955	0.619909	0.52479	0.144463	0.297999	0.0635446	0.743561	0.227714	0.644928	0.881949	0.785718	0.996836	0.329997	0.608143	1.0077	0.00432351	0.736317	0.0435631	0.0431725	0.183089	0.0293744	0.941519	0	0.0312875	0	0.013082	0	0.0090296	0.000996718	0.0329304	0.0140462	0.0026785
22	-0.742075	0	0.0140664	0.0826249	0.749317	0.00104403	0.0199973	0.932082	0.435241	0.108205	0.280172	0.0758699	0.970955	0.978119	0.129804	0.379439	0.0152462	0.0626392	0.721711	0.533048	0.00451401	0.0873193	0.291496	0.709703	0.0130914	0.612513	0.335811	0.694786	0.997352	0.308298	0.609524	0.577145	1.44	0.0367059	0.0991968	0.0259189	0.00776379	0.000443058	0.972179	0	0.367687	0	0.0262645	0	0	0.0246261	0	0.126245	0.0258526
23	-1.43091	0	0.0126191	0.0936675	0.95397	0.846596	0.0227914	0.930909	-0.0841522	0.17433	0.159274	0.0114938	0.972558	0.989058	0.308515	0.373998	0.24394	0.0466153	1.049	0.513742	0.0142701	-0.013432	0.25444	0.578539	0.0131342	0.583882	0.250433	0.572787	0.984537	0.27877	0.672337	0.56949	0.0592817	0.222677	0.205167	0.0210949	0.00315939	2.75211e-05	0	0	0	0	0.976814	0	0	0	0	0.496504	0.0162588
24	0.36296	1	0.0306614	0.314365	0.667604	0.869899	0.0166109	0.941835	0.388256	0.0448276	0.502747	0.193339	0.943566	0.963645	0.633893	0.391593	0.000354013	2.6653	-0.103815	-0.620999	0.436677	0.322655	0.00876106	0.723163	0.98762	0.629271	0.134953	0.756886	-1.36153	0.314778	0.61683	0.514765	0.00114263	0.363086	1.59555	0.0133749	0.00300475	0.00577657	0	0	0.102127	0	0.00239373	0.0115377	0	0	0	0.0470527	0.00378996
25	-1.23149	0	0.025129	0.106235	0.681193	0.117133	0.0079923	0.958375	0.0739531	0.0237722	0.333333	0.0710734	0.928359	0.985467	-0.024024	0.370413	0.00232185	0.157112	0.95134	0.53527	0.00473762	0.139602	0.42469	0.459763	0.0112509	0.359053	0.194276	0.494522	0.987365	0.252939	0.434994	0.507038	0.0097279	0.346143	0.127116	0.0517569	0.0542617	0.00604159	0.892642	0	0.333068	0	0.0478806	0	0	0.0718716	0	0.48077	0
26	-0.812225	0	0.0207138	0.171299	0.768884	0.948208	0.0183167	0.926598	0.252104	0.159556	0.586607	0.00366718	0.990357	0.986928	0.246755	0.372995	0.0347369	0.00942588	0.634471	0.535102	0.10148	0.251253	0.102423	0.608354	0.0946439	0.528266	0.155906	0.670952	0.992132	0.273748	0.601793	0.533173	0.00409601	0.298332	0.129099	0	0	-4.10135e-06	0	0	0.231583	0	0.992149	0	0.998994	0	0	0.00629229	0
27	0.457076	1	0.0415478	0.652313	0.695544	0.841868	0.0208271	0.924965	0.146155	0.147091	0.574219	0.0793067	0.980462	0.980513	0.467607	0.381784	0.107261	0.0324336	0.504073	0.513513	0.665158	0.319618	0.0255165	0.811178	0.955246	0.722372	0.210012	0.839621	0.949139	0.338595	0.64324	0.511686	0.068194	0.676639	0.153238	0.00105363	0.000949795	0.00039966	0	0	0.000416704	0	0.997354	0	0	0	0	0.0839122	0.000957655
28	1.25059	1	0.343972	0.166154	0.59897	0.0456783	0.0210792	0.930494	0.354974	0.292258	0.597948	0.271214	0.678094	0.981504	0.295118	0.39148	0.0135053	0.0311482	0.518625	0.531593	0.0797533	0.167519	0.246818	0.741479	0.0646054	0.558412	0.235916	0.966154	0.998894	0.30454	0.464206	0.481642	0.166597	0.476095	0.103096	1.08182	0.487495	0.0845834	0.660405	1.71051	0.0108196	0.532228	0.0366944	0.741459	0.000620555	0.226794	0.00260243	0.209907	0.435405
29	-1.36056	0	0.00742164	0.0544777	0.949732	0.842482	0.0209596	0.936908	0.150447	0.16092	0.236979	0.00636186	0.95176	0.979078	0.530863	0.38016	0.0973056	0.432048	0.754389	0.534471	-0.00410648	-0.0390925	0.367115	0.175492	0.00721937	0.150224	0.128243	0.036953	0.985919	0.00780161	0.383446	0.54637	0.25	-0.118123	0.0774915	0.0637446	0.044553	0.0110409	0	0	0.119267	0	0.0537751	0	0	0.0528003	0	0.102964	0.0211938
30	0.560945	0	0.100387	0.0292087	0.492422	0.130677	0.00333304	0.983025	0.347292	0.17433	0.71875	0.149679	0.683146	0.980868	-0.0883185	0.367822	0.0108117	0.217609	0.629203	0.53473	0.0443943	0.474001	0.567903	0.910297	0.00751014	0.678298	0.347712	0.661051	0.999951	0.568881	0.70326	0.555845	0.36	0.383366	0.00178356	0.566054	0.644315	0.144901	0.821877	0.810727	0.639178	0.172272	0.0288227	0.0107024	0.0202164	0.161346	0.0901553	0.0675897	0.372126
31	0.843631	1	0.223414	0.360848	0.449417	0.813118	0.0167428	0.933533	0.394743	0.26777	0.746951	0.431467	0.116851	0.977358	0.260474	0.264538	0.0111444	0.572151	0.356757	0.509585	0.628449	0.537238	0.0114054	0.812565	0.45899	0.732244	0.275598	0.835416	0.951248	0.346847	0.664475	0.47848	0	0.557352	0.261658	0.201507	0.0920818	0.0283863	0.90533	0.142002	0.00122549	0.0920857	0.0206441	0.0738346	5.92e-05	0.00107518	0.000403367	0.000718412	0.0733546
32	0.590734	1	0.0777279	0.487887	0.688072	0.222237	0.0176352	0.936058	0.425413	0.154144	0.708142	0.569349	0.652599	0.98575	0.251975	0.32384	0.0156346	0.00398458	0.532187	0.535314	0.282502	0.54916	0.0476156	0.826726	0.343737	0.687708	0.576782	0.900128	0.999987	0.358707	0.640222	0.594189	0.000281676	0.51328	0.110914	0.0252901	0.0494632	0.00770651	0.987728	0	0.000195711	0.030399	0.00313497	0.0399407	0.00101772	0.00369672	0.000109839	0.019298	0.00957754
33	0.151608	0	0.108007	0.188648	0.716156	0.114538	0.0149899	0.942966	0.361614	0.0980603	0.528918	0.160178	0.946593	0.981872	0.420895	0.370145	0.0120464	0.066024	0.682369	0.534548	0.11066	0.315296	0.119096	0.486454	0.0429996	0.326926	0.380017	0.567037	0.984862	0.182657	0.422726	0.573563	0.157229	0.494015	0.0971746	0.51954	0.289832	0.0234258	0.878336	0.0101136	0.223438	0.310845	0	0.00270358	0.0129951	0.0411065	0.101706	0.0208092	0.332363
[truncated: 4 more columns]

## Sheet: p16（training）
PatientID	rad_score	label	Normalized_radial_lengths_entropy	CoLIAGe2D_WindowSize3_Difference Entropy_firstorder_InterquartileRange	wavelet-LLL_lbp-3D-m2_firstorder_Median	shearlet2DIdxs[ 1 1 -1]_glszm_SizeZoneNonUniformity	shearlet2DIdxs[ 1 2 -2]_firstorder_Skewness	shearlet2DIdxs[1 2 2]_glrlm_GrayLevelNonUniformityNormalized	shearlet2DIdxs[1 2 2]_glszm_SizeZoneNonUniformityNormalized	shearlet2DIdxs[ 1 3 -4]_glszm_GrayLevelNonUniformityNormalized	shearlet2DIdxs[ 1 3 -2]_glszm_GrayLevelNonUniformityNormalized	shearlet2DIdxs[ 2 1 -1]_glszm_SmallAreaEmphasis	shearlet2DIdxs[ 2 1 -1]_glszm_SmallAreaLowGrayLevelEmphasis	shearlet2DIdxs[2 2 0]_glszm_SmallAreaEmphasis	shearlet2DIdxs[2 2 0]_glszm_GrayLevelNonUniformityNormalized	shearlet2DIdxs[ 2 3 -2]_glrlm_LowGrayLevelRunEmphasis	shearlet2DIdxs[ 2 3 -1]_firstorder_Skewness	shearlet2DIdxs[2 3 2]_glszm_LowGrayLevelZoneEmphasis	gldp_hist_0_kernel3_1	gldp_hist_0_kernel9_1	gldp_hist_0_kernel9_4	gldp_hist_0_kernel9_5	gldp_hist_45_kernel3_3	gldp_hist_45_kernel3_5	gldp_hist_45_kernel4_0	gldp_hist_45_kernel4_6	gldp_hist_45_kernel5_4	gldp_hist_90_kernel3_2	gldp_hist_90_kernel3_4	gldp_hist_135_kernel0_6	gldp_hist_135_kernel1_4	gldp_hist_135_kernel3_3	gldp_hist_135_kernel4_4
1	1	1	0.709748	0	0	0.119009	0.570784	0.576909	0.229965	0.035031	0.617487	0.474548	0.489437	0.810711	0.487054	0.744228	0.193057	0.168188	0	0	0	0	0	1	0.154147	0	0.0325642	0	0	0	0	0.0440934	0
2	1	1	0.677017	0	0	0.207325	0.460273	0.576261	0.161652	0.470973	0.0540251	0.490054	0.530757	0.639518	0.341273	0.781102	0.195203	0.192494	0	0	0	0	1	0	0.112725	0.0398367	0	0.0291381	0.701085	0.0707018	0.286022	0.00477701	0
3	0.666667	1	0.759854	0	0	0.158991	0.419546	0.579561	0.199408	0.145362	0.666615	0.421063	0.353949	0.592057	0.252804	0.716102	0.235741	0.41395	0	0.276936	0.0167856	0.000743406	0.00374447	0.00136787	0.0716439	0.019569	0.460106	0.0370281	0.379442	0	0.24238	0	0.633854
4	1	1	0.639504	0	0	0.129103	0.464957	0.392532	0.140517	0.346021	0.281285	0.401039	0.480807	0.653728	0.302524	0.712613	0.312713	0.31014	0	0	0.27937	0	0.00404432	0.00117764	0.0644841	0.0195406	0	0	0	0	0.352026	0	0
5	0.666667	1	0.771835	0	0	0.515351	0.481265	0.578694	0.226011	0.234672	0.160149	0.268879	0.412201	0.269555	0.349302	0.754981	0.161983	0.40951	0	0	0	0	0	1	0	0	0	0	0	0	0	0	0
6	1	1	0.11114	0	0	0.317029	0.39961	0.598448	1	0.0662305	0.356743	0.565087	0.312636	0.157808	0.518598	0.527928	0.566094	0.672316	0	0	0	0	0	0	0.514517	0.0233515	0	0.354561	1	0.0901553	0	0.016353	0
7	0.666667	0	0.37521	0	0	0.475571	0.136105	0.578039	0.162505	0.00389234	0.00206001	0.320838	0.254066	0.471221	0.334677	0.77888	0.252822	0.3122	0	0	0.147193	0	0	0.00135657	0.0125585	0.00041746	0.0276185	0	0.021989	0.0319244	0	0	0
8	0.333333	0	0.916195	0	0	0.775648	0.474446	0.576025	0.144951	0.0311419	0.15293	0.417147	0.427646	0.791737	0.450405	0.766338	0.210921	0.408111	0	0.104938	0	0.0106604	0	0	0.0661441	0.0583441	0.149621	0	0	0.00481783	0	0.0219929	1
9	0.333333	0	0.580199	0	1	0.444079	0.498533	0.581415	0.193582	0.0423875	0.00160158	0.208604	0.0972172	0.726478	0.627743	0.69825	0.102639	0.377401	0.5184	0.615456	0	0.00232927	0	0.0156111	1	0.967267	0.519622	0	0	0.137431	0	0.00853874	0.0352971
10	1	1	0.645411	0	0	0.509412	0.153324	0.577665	0.18882	0.0973084	0.340767	0.320956	0.490867	0.286734	0.374286	0.701973	0.0895435	0.534527	0	0	0	0	0	0.00478092	0.0564644	0.00624413	0	0.210116	0	0.0553728	0.197972	0	0
11	0.333333	0	0.786833	1	0	0.397962	0.455614	0.577381	0.0155359	0.132003	0.00330779	0.703863	0.339287	0.581748	0.779167	0.704098	0.171731	0.325149	0	0	0	0	0	1	0	0	0	0	0	0	0	0.017621	0.0873492
12	0.333333	0	0.851279	0	0	0.127924	0.562194	1	0.0717986	0.392626	0.0587757	0.299991	0.143327	0.221747	0.333312	0	0.162837	0.492388	0	0	0	0	0	1	0	0	0	0	0	0	0	0	0
13	0.333333	1	0.772666	0	0	0.192647	0.932399	0.794126	0.106391	0.035031	0.0637833	0.187445	0.206724	0.5618	0.369052	0.360234	0.145692	0.592878	0	0	0.244189	0	0	0	0.00472828	0	0	0.0465429	0.112384	0.0332885	0.22886	0.0128045	0
14	1	1	0.47602	0	0	0.0747608	0.455539	0.579129	0.565622	0.470973	0.613585	0.602646	0.28687	0.629355	0.422276	1	0.176957	0.226109	0	0	0	0	0	1	0	0	0	0	0	0	0	0	0
15	0.333333	1	0.320545	0	0	1	0.992784	0.578388	0.259774	0.0090293	0.0144294	0.371401	0.506595	0.350691	0.363392	0.753624	1	0.582823	0	0	0	0	0.135932	0	0.011384	0	0	0	0	0.0267084	0	0	0.0016839
16	0.666667	1	0.720277	0	0	0.541268	0.459509	0.580991	0.402543	0.0165576	0.276063	0.524414	0.597066	0.584361	0.315964	0.647828	0.405856	0.572587	0	0	0	0	0	0.995252	0.545621	0.000499846	0.0190783	0	0	0	0	0.0430549	0
17	0	0	0.786649	0	0	0.237573	0.6742	0.0601867	0.248979	0.105675	0.292888	0.137341	0.108324	0.831641	0.361878	0.678223	0	0.53116	0	1	0	0.000966287	0	0	0.0970038	0.00504682	0.15301	0	0	0.000787953	0.656351	0	0
18	1	1	0.690135	0	0	0.115377	0.33598	0.582914	0.206017	1	1	0.485448	0.757717	0.385318	0.428034	0.685805	0.544794	0.431674	0	0	0	0	0.0738752	0	0.0273156	0.00181468	0	0	0	0.0579254	0	0.157467	0
19	1	1	0.879354	0	0	0.296516	0.222686	0.593358	0.205608	0.00875776	0.206528	0.388273	0.564348	0.731011	0.315444	0.618201	0.204672	0.295434	0	0	0	0.00169673	0	0.00115092	0.0143053	0.000427203	0.0229487	0.0443245	0	0.023872	0.0285744	0	0
20	1	1	0.838686	0	0	0.103558	0.449038	0.583411	0.126628	0.035031	0.00192948	0.26696	0.396973	0.245528	0.344664	0.923031	0.117879	0.487409	0	0	0	0	0	0	0.0250267	0.999215	0.0380576	0	0	0	0	0.0842957	0
21	0.666667	1	0.747798	0	0	0.201754	0	0.576149	0.409202	0.401302	0.0781716	0.254372	0.364812	0.411962	0.343736	0.763767	0.220142	0.46741	0	0	0.0775396	0	0	0.00126739	0.0367896	0.000733043	0.035751	0.109331	0	0.0362129	0.0183867	0	0.0108755
22	0.333333	0	0.529231	1	0	0.164474	0.194814	0.588977	0.201917	0.0610381	0.0107987	0.297286	0.343814	0.734915	0.188834	0.773338	0.314007	0.590395	0	0	0.0510268	0	0	0.00343663	0.0544731	0.00120599	0.0675118	0.131384	0	0.0560055	0	0	0
23	1	1	0.674115	0	0	0.427804	0.474546	0.576099	0.331221	0.00252157	0.0276594	0.449955	0.307153	0.573038	0.332003	0.739109	0.15998	0.335673	0	0	0	0	0	1	0.00388502	1	0	0	0	0	0	0.0858902	0.00230201
24	0	0	0.802958	0	0	0.0747608	0.463015	0.605134	0.264123	0.00678201	0.00659611	0.443121	0.207126	0.965442	1	0.708797	0.200517	0.508475	0	0	0	0	0	0.997637	0.0474388	0.0107126	0.288622	0	0	0	0	0	0.0661108
25	0.666667	1	0.619115	1	0	0.417111	0.35198	0.576203	0.0501161	0.00470973	0.00861673	0.321652	0.567592	0.402766	0.374174	0.733607	0.186639	0.410736	0	0	0.0469145	0	0	0.000641437	0.00358385	0.00030888	0.0290202	0	0	0.0185809	0.0429095	0.03411	0
26	0.666667	0	0.482203	0	1	0.230263	0.715192	0	0.485753	0.264922	0.143461	0.60042	0.487637	0.735918	0.171782	0.885656	0.499323	0	1	0.222604	0	0.0017208	0	0.019359	0.151154	0.0230904	0.678782	0	0	0	0	0.00549046	0.0182381
27	1	1	0.760478	0	0	0.294811	0.596415	0.577419	0.293405	0.523265	0.118106	0.365925	0.61564	0.526787	0.367695	0.82282	0.147082	1	0	0	0	0.0138311	0	0	0.0730778	0.0117874	0	0	0.154206	0.0383784	0	0	0.00529048
28	0.333333	0	0.775373	0	0	0.317029	0.516003	0.576121	0.240233	0	0.174502	0	0.0195768	0.746098	0.567955	0.682934	0.168362	0.445578	0	0	0	1	0	1	0	0	0	0	0	0	0	0	0
29	0.666667	1	0.438077	0	0	0.188543	0.378753	0.580177	0.3324	0	0.0540251	0.524101	0.511834	0	0.463902	0.967632	0.586052	0.444363	0	0	0	0.0365375	0	0.0292038	0.23664	0.016241	0	0.081536	0.490588	0.0549203	0	0	0.0333114
30	0	0	0.67518	0	0	0.420322	0.77121	0.575903	0.405327	0.00627035	0.00464431	0.183093	0.110332	0.422182	0.305296	0.700829	0.159651	0.545571	0.293584	0.335934	0	0.0012263	0.00968907	0.00299362	0.00361397	0	0	0	0	0.000756287	0	0.00207142	0.00886858
31	0	0	0.604156	0	0	0.79415	1	0.575837	0.350815	0.0788198	0.00362963	0.18713	0.24565	0.523567	0.474524	0.668338	0.191101	0.517691	0	0	0	0.000603751	0	0	0.0121369	0.00150286	0	0	0	0.0426776	0	0	0
32	1	1	0.803175	0	0	0.0652124	0.0355624	0.579816	0.676151	0.293543	0	0.409074	0.498179	0.634066	0.313516	0.81977	0.476349	0.505303	0	0	0	0.00228967	0	0.00182171	0.00502944	0.00115334	0	0.0936504	0	0.0206938	0	0	0
33	0.666667	1	1	0	0	0.420322	0.396376	0.577688	0.0699832	0.100326	0.697477	0.192702	0.354057	0.70526	0.284321	0.778454	0.14272	0.712647	0	0	0	0	0.00539333	0.00143788	0.0368544	0.0287613	0	1	0	0.0918942	0.348545	0	0
34	0.333333	0	0.922074	0	0	0.436706	0.465237	0.576779	0.130598	0.0798535	0.621427	0.236303	0.23973	0.429703	0.362075	0.600306	0.120604	0.591316	0	0	0	0.996653	0	0.998863	0.0129199	0.00306874	0.131053	0	0	0	0.00199144	0	0.0207401
35	1	1	0.692567	0	0	0.144737	0.389516	0.592475	0.600613	0	0.0580333	1	1	0.617344	0	0.798191	0.194067	0.124681	0	0	1	0	0.0158706	0.00283576	0.118615	0.0393119	0	0.0490436	0.968255	0.000825859	0.715026	0.0135719	0
36	1	1	0.672423	0	0	0.0371392	0.214028	0.592082	0.253162	0.117743	0.253512	0.538557	0.712649	0.708688	0.297582	0.664491	0.228735	0.152542	0	0	0.340508	0	0	0.00814725	0.136314	0.00392326	0.29181	0	0	0.0287891	0.167698	0	0
37	0.333333	0	0.676747	0	0	0.675069	0.475039	0.575758	0.0221402	0.00875776	0.0176589	0.149266	0.227072	0.422301	0.335	0.733821	0.157468	0.540765	0	0	0	0	0	1	0.0141547	0	0	0	0	0	0	0.0162038	0.212311
38	1	1	0.420858	0	0	0.14881	0.309766	0.637336	0.743322	0.346021	0.0540251	0.385371	0.865466	0.531654	0.34096	0.629675	0.167678	0.24037	0	0	0	0	0	0.0526316	0.406429	0.036442	0	0.420115	0.868916	0.0820632	1	0	0
39	0	0	0.779771	0	0	0.647856	0.434968	0.575775	0.094632	0.0226941	0.00133872	0.0145034	0	0.635707	0.424635	0.746626	0.178247	0.494158	0.102859	0	0	0.00104558	0.00296705	0.000780502	0.00442711	0	0	0	0	0.00103446	0.324641	0	0
40	0.666667	1	0	0	0	0.176328	0.46566	0.585925	0.276537	0.0250814	0.191034	0.12191	0.0948981	0.33232	0.352158	0.796404	0.220926	0.426554	0	0	0	0	0	0	0.0558849	0.00955774	0	0.375484	0	0.0705242	0	1	0.0542811
41	1	1	0.405696	0	0	0.362049	0.555704	0.576134	0.0778598	0.0075677	0.453755	0.280339	0.234032	0.628437	0.521883	0.80112	0.235154	0.398935	0	0	0	0.998321	0	0	0.0153293	0.997992	0	0	0	1	0	0.111508	0.0168219
42	0	0	0.865348	1	0	0.204346	0.307409	0.578537	0.419693	0.100326	0.134101	0.0973387	0.0748397	0.878006	0.529497	0.69651	0.189011	0.797309	0	0	0	0	0	0.0064832	0.0136427	0	0.258446	0	0	0	0	0	0.00691932
43	1	1	0.728648	0	0	0.481811	0.486561	0.582004	0.376121	0.366674	0.368026	0.556173	0.696518	0.488524	0.481704	0.806686	0.192632	0.254237	0	0	0	0.985423	0	0	0.016805	0.998342	0.073907	0	0	0.0757388	0	0.566656	0
44	0.666667	0	0.816448	0	0	0.164474	0.468669	0.585458	0.487905	0.0523303	0.00760802	0.552851	0.816556	0.624214	0.530926	0.575214	0.190608	0.719128	0	0	0	0	0	1	0	0	0	0	0	0	0	0	0
45	0	0	0.489729	1	0	0.237573	0.518183	0.580351	0.118427	0.00540657	0.264955	0.124	0.120838	1	0.338224	0.741621	0.183199	0.476066	0	0	0	0.00474906	0	0.00214001	0.0353148	0.00187642	0.185018	0.118638	0	0.0334088	0	0	0.0171506
46	1	1	0.687754	0	0	0	0.518261	0.586443	0.708263	0.132003	0.113022	0.118384	0.203499	0.687338	0.360637	0.876161	0.198593	0.426554	0	0	0	0	0	1	0	0	0	0	0	0.0391481	0	0	0
47	1	1	0.380295	0	0	0.157475	0.447676	0.188572	0.369417	0.0865052	0.0231302	0.436007	0.521958	0.721353	0.0766988	0.788926	0.296672	0.525043	0.389233	0	0.47239	0	0.00983993	0.00240009	0.0504293	0.0256229	1	0.0173708	0.444325	0.000702229	0.728964	0.0128224	0
48	0	0	0.848011	1	0	0.573494	0.482428	0.576706	0	0.014667	0.0456973	0.334926	0.297097	0.772699	0.381108	0.730115	0.184335	0.434334	0	0	0	0	0	1	0.014757	0	0	0	0	0	0	0	0
49	0	0	0.753973	0	0	0.633318	0.467476	0.575816	0.051013	0.00389234	0.00170148	0.172537	0.189964	0.754436	0.391953	0.757777	0.20296	0.48679	0	0	0	0	0	0.998627	0.0150281	0.0128049	0.462383	0	0.175302	0.0777398	0	0	0.0679275
50	0.666667	1	0.556387	0	0	0.243839	0.287319	0.579991	0.119019	0.0696705	0.0904195	0.377809	0.636626	0.487604	0.220655	0.574689	0.212928	0.463103	0	0	0.0548887	0	0.00716157	0.000404095	0.0585957	0.000508926	0.0624642	0.0139776	0.0315374	0.000109839	0	0.00229213	0
51	1	1	0.446714	0	0	0.402592	0.521103	0.576591	0.331081	0.0377248	0.209014	0.308409	0.319156	0.43045	0.421552	0.747009	0.174106	0.361561	0	0	0	0	0.0207925	0	0.159287	0.997807	0.0499003	0	0	0.0200708	0	0	0

## Sheet: p16（test）
PatientID	rad_score	label	Normalized_radial_lengths_entropy	CoLIAGe2D_WindowSize3_Difference Entropy_firstorder_InterquartileRange	wavelet-LLL_lbp-3D-m2_firstorder_Median	shearlet2DIdxs[ 1 1 -1]_glszm_SizeZoneNonUniformity	shearlet2DIdxs[ 1 2 -2]_firstorder_Skewness	shearlet2DIdxs[1 2 2]_glrlm_GrayLevelNonUniformityNormalized	shearlet2DIdxs[1 2 2]_glszm_SizeZoneNonUniformityNormalized	shearlet2DIdxs[ 1 3 -4]_glszm_GrayLevelNonUniformityNormalized	shearlet2DIdxs[ 1 3 -2]_glszm_GrayLevelNonUniformityNormalized	shearlet2DIdxs[ 2 1 -1]_glszm_SmallAreaEmphasis	shearlet2DIdxs[ 2 1 -1]_glszm_SmallAreaLowGrayLevelEmphasis	shearlet2DIdxs[2 2 0]_glszm_SmallAreaEmphasis	shearlet2DIdxs[2 2 0]_glszm_GrayLevelNonUniformityNormalized	shearlet2DIdxs[ 2 3 -2]_glrlm_LowGrayLevelRunEmphasis	shearlet2DIdxs[ 2 3 -1]_firstorder_Skewness	shearlet2DIdxs[2 3 2]_glszm_LowGrayLevelZoneEmphasis	gldp_hist_0_kernel3_1	gldp_hist_0_kernel9_1	gldp_hist_0_kernel9_4	gldp_hist_0_kernel9_5	gldp_hist_45_kernel3_3	gldp_hist_45_kernel3_5	gldp_hist_45_kernel4_0	gldp_hist_45_kernel4_6	gldp_hist_45_kernel5_4	gldp_hist_90_kernel3_2	gldp_hist_90_kernel3_4	gldp_hist_135_kernel0_6	gldp_hist_135_kernel1_4	gldp_hist_135_kernel3_3	gldp_hist_135_kernel4_4
1	0.333333	0	0.744383	0	0	0.355702	0.462416	0.576034	0.0719226	0	0.00210633	0.124677	0.142662	0.726122	0.360994	0.746861	0.170097	0.46379	0	0	0	0	0	0.99903	0.0309934	0.00498455	0	0	0.0688435	0.0495552	0	0	0
2	1	1	0.608522	0	0	0.120229	0.455802	0.58119	0.264423	0.0696705	0.00377122	0.431667	0.325799	0.442928	0.334677	0.656045	0.165627	0.302034	0	0	0	0	0	0.999596	0.581189	0	0	0	0	0.0447471	0	0.671006	0
3	0.666667	0	0.661256	0	0	2.32566	0.51022	0.579799	0.566856	0.533704	1.84993	0.809396	1.07207	0.470306	0.427066	0.616299	0.671412	0.487706	0.967929	0.615615	0	0.00503649	0	0	0.0477734	0.0136042	0	0	0	0.0397069	0	0	0
4	1	1	0.64382	0	0	2.50683	0.457838	0.577916	0.570731	0.575343	0.150257	0.884112	0.780934	0.531416	0.689614	0.798845	0.657956	0.285054	0	0.825269	0	0.00465178	0.0317987	0.00644604	0.0400271	0.0145553	0	0	0	0	0	0	0.0287362
5	0.333333	0	0.406437	0	0	0.198076	0.495571	0.582929	0.148497	0.778547	0.311508	0.602877	0.295559	0.604555	0.343922	0.811118	0.184223	0.437288	0	0	0	1	0	1	0	0	0	0	0	0	0	0	0
6	0.333333	1	0.71238	0	0	0.269959	0.462891	0.577675	0.18008	0.0226941	0.0240737	0.29166	0.403877	0.717564	0.459731	0.794198	0.200389	0.613801	0	0	0	0	0	1	0	0	0	0	0	0	0	0	0
7	0.333333	0	0.777745	0	0	0.0728267	0.470961	0.578077	0.216303	0.0453612	0.317642	0.469837	0.222311	0.601926	0.360637	0.897668	0.200887	0.484301	0	0	0	0.997158	0	0	0.0158412	0	0	0	0	0.0141799	0	0	0
8	0.333333	1	0.800648	0	0	0.0601302	0.492323	0.579645	0.167432	0.366674	0.173809	0.289887	0.137387	0.794914	0.664858	0.793209	0.127124	0.243382	0	0	0	1	0	1	0	0	0	0	0	0	0	0	0
9	0.666667	0	0.779009	1	0	0.0992769	0.319947	0.583648	0.220554	0.575343	-0.000105209	0.293601	0.393663	0.480598	-0.0922821	0.817628	0.192936	-0.0616949	0	0	0	0.0368219	0	0	0.266858	0.0222535	0	0.980777	0	0.103325	0.720427	0.0169632	0
10	0.666667	0	0.951098	0	0	0.263803	1.05649	0.578	0.446193	0.00389234	0.329478	0.438854	0.474516	0.497129	0.952198	0.724932	0.184781	0.401233	0	0	0	0	0	0	0.246041	0.00282833	0.460598	0	0	0.0269149	0	0	0
11	0.666667	1	0.653809	0	0	0.164474	0.391429	0.580721	0.197259	0.00961169	0.0278717	1.03023	1.18508	0.324189	0.598182	0.551254	0.193613	0.719128	0	0	0	0.00368621	0	0.00305264	0.0173471	0.0013249	0.0762206	0	0	0.0423308	0	0	0
12	1	1	0.658162	0	0	0.00219298	0.507174	0.612385	0.342357	0.627035	0.608439	0.379656	0.536352	0.477735	-0.189487	1.48666	0.28493	0.112857	0	0	0.447999	0	0.0114268	0.00476406	0.204967	0.0170167	2.49408	0	0.345251	0.000951387	2.01724	0	0
13	0.333333	0	0.751865	0	0	0.478166	0.330802	0.485063	0.112144	0	0.00206001	0.36492	0.179478	0.622451	0.383021	0.760531	0.313638	0.371658	0	0	0.107391	0	0	0.00249021	0.0190938	0.000682119	0.0484378	0	0	6.64703e-05	0.041136	0	0
14	0.333333	1	0.770482	0	0	0.278544	0.740184	0.578022	0.62267	0.0469668	-0.000105209	0.236482	0.353591	0.386359	0.305198	0.72588	0.187608	0.542073	0	0	0.349285	0	0	0	0.0610743	0.00823024	0	0.00996175	0.122451	0.0246634	0	0	0
15	0.333333	0	0.487931	0	0	4.38676	1.15494	0.576431	0.237603	0.014667	0.26587	0.680491	1.02836	0.791444	0.4379	0.776114	0.175931	0.654312	0	0	0	0	0	0	0.0111732	0.014517	0	0	0	0.027264	0.496865	0	0
16	1	1	0.91116	0	0	0.498147	0.502222	0.590118	0.0291356	0.000615289	0.000236876	0.346156	0.395383	0.657718	0.390147	0.496842	0.211688	0.482143	0	0	0	0.999062	0	0	0.0920207	0.994891	0.122193	0	0	0	0	0	0.0127685
17	0.666667	1	0.487498	0	0	0.0469925	0.145702	0.577704	0.293405	0.0188389	1.33655	0.132043	0.351571	0.08869	0.359796	0.848616	0.197808	0.575068	0	0	0	0	0	0	0.142457	0.00131787	0	0	0	0.0183139	0	0	0.00601601
18	1	1	0.594094	0	0	0.103558	0.842869	-6.63222	0.441586	-1.29517	-0.000105209	0.510754	0.240693	1.26722	-0.0169788	0.825486	-0.15817	0.112857	0	0	1.11113	0	0	0.0225954	0.249721	0.0255008	0	0.0645325	0.315478	0	1.57447	0.265887	0
19	0.666667	1	0.674662	0	0	0.164474	0.480015	0.577135	0.162505	0.140124	0.0303431	-0.0551574	-0.0355003	0.370011	0.375296	0.522552	0.165355	0.483482	0	0	0	0	0	1	0	0	0	0	0	0	0	0	0
20	0.666667	1	0.678137	0	0	0.242142	0.470097	0.576986	0.125235	0.136554	0.000267438	0.33365	0.409185	0.581481	0.396913	0.690809	0.166037	0.26994	0	0	0	0	0	1	0	0	0	0	0	0	0	0.060244	0.185425
21	1	1	0.660659	0	0	0.215828	0.448168	0.576238	0.102598	0.225732	0.0911129	0.670889	0.988177	0.392295	0.39729	0.764753	0.287812	0.239391	0.102859	0	0.191669	0	0.00446364	0.00132928	0.0533774	0.0155693	0.532236	0	0	0.000619401	0.385789	0.004524	0
22	0	0	0.525868	0	0	0.179954	0.494924	0.577045	0.194591	0.0453612	0.0143417	0.233128	0.332383	0.564005	0.421176	0.806281	0.196909	0.5745	0	0	0	0.999636	0	1	0	0	0	0	0	0	0	0	0
23	0.333333	1	-0.037109	0	0	0.526987	0.897039	0.577168	0.517973	0.0311419	0.076867	0.503365	0.355775	0.594165	0.366099	0.741638	0.88345	0.434126	0	0	0	0.0128472	0	0.0111784	0.0344228	0.0142435	0	0	0	0.0329304	0.160921	0	0.00814066

[truncated: 2 more sheets: p53（training）, p53（test）]
